# Supplementary material for: Temporal heterogeneity in photosystem II photochemistry in Artemisia ordosica under a fluctuating desert environment
Source: Front Plant Sci. 2022 Nov 3;13:1057943. doi: 10.3389/fpls.2022.1057943 (PMC9670136; doi:10.3389/fpls.2022.1057943)
Supplement: Supplementary file 1 [file Table_1.xlsx]

## Sheet: Sheet1
12	1	1	1	0	0.0552752	0.046	-1.778	64.57	0.190017
12	1	1	1	1	0.0552752	0.041	-2.723	69.2	0.154003
12	1	1	1	2	0.0552752	0.047	-3.553	72.86	0.12754
12	1	1	1	3	0.0552752	0.035	-2.903	70.86	0.143761
12	1	1	1	4	0.0552752	0.032	-2.195	67.59	0.168537
12	1	1	1	5	0.0547749	0.043	-3.325	70.15	0.142692
12	1	1	1	6	0.0547749	0.034	-3.84	70.45	0.135904
12	1	1	1	7	0.0547749	0.051	-3.631	69.06	0.144549
12	1	1	1	8	0.0547749	1.155	-4.157	70.89	0.130723
12	1	1	1	9	0.0547749	97.2	-2.876	66.31	0.166543
12	1	1	1	10	0.0542741	328.6	-2.239	65.03	0.181257
12	1	1	1	11	0.0542741	614.8	-1.238	55.94	0.245896
12	1	1	1	12	0.0542741	848	-0.431	46.95	0.314108
12	1	1	1	13	0.0542741	951	0.051	39.95	0.36827
12	1	1	1	14	0.0542741	930	0.299	40.27	0.372969
12	1	1	1	15	0.0547749	768	0.332	37.62	0.39045
12	1	1	1	16	0.0547749	490.6	0.236	34.71	0.405826
12	1	1	1	17	0.0547749	197.4	-0.367	37.96	0.369059
12	1	1	1	18	0.0547749	10.32	-1.613	46.4	0.290988
12	1	1	1	19	0.0547749	0.055	-2.363	51.68	0.248159
12	1	1	1	20	0.0552752	0.072	-2.165	46.33	0.279714
12	1	1	1	21	0.0552752	0.078	-2.487	48.56	0.26176
12	1	1	1	22	0.0552752	0.041	-3.296	53.5	0.222767
12	1	1	1	23	0.0552752	0.043	-3.739	59.7	0.186757
12	2	1	2	0	0.0552752	0.063	-2.936	53.55	0.228595
12	2	1	2	1	0.0552752	0.058	-3.222	53.34	0.224775
12	2	1	2	2	0.0547749	0.061	-3.558	53.96	0.216276
12	2	1	2	3	0.0547749	0.054	-4.303	58.73	0.183299
12	2	1	2	4	0.0547749	0.048	-5.212	63.7	0.150492
12	2	1	2	5	0.0547749	0.042	-5.492	66.11	0.137536
12	2	1	2	6	0.0547749	0.03	-6.129	69.26	0.118821
12	2	1	2	7	0.0547749	0.05	-5.412	67.98	0.130742
12	2	1	2	8	0.0542741	0.804	-5.481	65.67	0.139439
12	2	1	2	9	0.0542741	80.4	-5.78	66.49	0.133036
12	2	1	2	10	0.0542741	330.4	-3.613	53.79	0.216181
12	2	1	2	11	0.0542741	478.3	-3.478	51.38	0.22977
12	2	1	2	12	0.053773	650.8	-3.607	52.9	0.220443
12	2	1	2	13	0.053773	767.3	-3.529	54.02	0.216464
12	2	1	2	14	0.0542741	915	-3.097	53.36	0.226788
12	2	1	2	15	0.0542741	738.3	-3.113	54.24	0.222243
12	2	1	2	16	0.0542741	540.2	-3.118	55.33	0.216868
12	2	1	2	17	0.0542741	163.3	-3.599	61.6	0.179833
12	2	1	2	18	0.0542741	7.748	-5.223	66.26	0.139762
12	2	1	2	19	0.0547749	0.024	-4.432	72.13	0.122583
12	2	1	2	20	0.0547749	0.04	-5.417	78.27	0.0886927
12	2	1	2	21	0.0547749	0.046	-6.043	79.38	0.0802305
12	2	1	2	22	0.0547749	0.033	-5.855	78.28	0.0857358
12	2	1	2	23	0.0547749	0.041	-5.181	78.42	0.0896775
12	3	1	3	0	0.0547749	0.066	-4.905	84.7	0.0649276
12	3	1	3	1	0.0547749	0.035	-5.656	83.5	0.0661291
12	3	1	3	2	0.0547749	0.022	-6.243	82.8	0.0659049
12	3	1	3	3	0.0542741	0.057	-6.623	78.25	0.0809393
12	3	1	3	4	0.0542741	0.037	-6.775	76.92	0.0848884
12	3	1	3	5	0.0542741	0.023	-7.444	77.31	0.0792457
12	3	1	3	6	0.0542741	0.029	-7.681	74.97	0.0858243
12	3	1	3	7	0.0542741	0.035	-7.92	74.09	0.0872048
12	3	1	3	8	0.053773	0.583	-8.31	69.99	0.097977
12	3	1	3	9	0.053773	67.84	-8.79	70.64	0.0923183
12	3	1	3	10	0.053773	224.6	-5.161	58.04	0.174634
12	3	1	3	11	0.053773	441.3	-4.931	43.98	0.23726
12	3	1	3	12	0.053773	763.3	-4.705	41.41	0.252434
12	3	1	3	13	0.0532715	937	-4.516	46.24	0.234961
12	3	1	3	14	0.053773	942	-4.419	47.9	0.229382
12	3	1	3	15	0.053773	852	-4.527	47.8	0.227953
12	3	1	3	16	0.053773	599	-4.491	45.64	0.238033
12	3	1	3	17	0.053773	276.2	-4.526	44.05	0.244348
12	3	1	3	18	0.053773	14.39	-6.026	52.43	0.185332
12	3	1	3	19	0.053773	0.019	-7.309	61.82	0.134748
12	3	1	3	20	0.053773	0.03	-7.559	61.18	0.134376
12	3	1	3	21	0.053773	0.034	-7.567	61.96	0.131594
12	3	1	3	22	0.053773	0.048	-7.068	61.19	0.13955
12	3	1	3	23	0.053773	0.04	-7.071	60.28	0.142789
12	4	1	4	0	0.053773	0.041	-6.854	58.46	0.151856
12	4	1	4	1	0.053773	0.065	-7.535	60.85	0.135771
12	4	1	4	2	0.0532715	0.037	-7.18	58.28	0.14872
12	4	1	4	3	0.0532715	0.019	-8.95	59.26	0.126501
12	4	1	4	4	0.0532715	0.024	-7.558	58.89	0.142314
12	4	1	4	5	0.0527696	0.019	-7.825	60.01	0.135593
12	4	1	4	6	0.0527696	0.024	-6.724	58.23	0.154236
12	4	1	4	7	0.0527696	0.03	-7.04	60.79	0.141294
12	4	1	4	8	0.0532715	1.251	-7.792	64.34	0.121222
12	4	1	4	9	0.0527696	103.1	-7.649	64.36	0.122509
12	4	1	4	10	0.0527696	405.3	-5.655	56.27	0.175276
12	4	1	4	11	0.0527696	687.1	-4.082	48.31	0.233438
12	4	1	4	12	0.0527696	890	-3.323	43.61	0.269602
12	4	1	4	13	0.0527696	982	-1.984	37.38	0.330764
12	4	1	4	14	0.0527696	960	-0.748	34.17	0.380845
12	4	1	4	15	0.0527696	829	-0.451	33.49	0.39323
12	4	1	4	16	0.0532715	580.3	-0.702	33.51	0.385961
12	4	1	4	17	0.0532715	252.4	-0.961	35.13	0.369477
12	4	1	4	18	0.0532715	13.91	-4.283	45.49	0.24247
12	4	1	4	19	0.0532715	0.035	-3.726	50.51	0.229569
12	4	1	4	20	0.0532715	0.017	-4.962	57.08	0.181351
12	4	1	4	21	0.053773	0.019	-6.547	69.21	0.115253
12	4	1	4	22	0.053773	0.021	-7.663	75.25	0.084983
12	4	1	4	23	0.053773	0.022	-6.256	72.12	0.106721
12	5	1	5	0	0.053773	0.052	-5.809	66.14	0.134127
12	5	1	5	1	0.0532715	0.04	-5.334	60.69	0.161465
12	5	1	5	2	0.0532715	0.049	-4.287	55.29	0.198818
12	5	1	5	3	0.0532715	0.035	-5.305	59.26	0.167708
12	5	1	5	4	0.0532715	0.032	-6.135	64.37	0.137659
12	5	1	5	5	0.0532715	0.031	-6.238	67.59	0.124232
12	5	1	5	6	0.0532715	0.023	-6.004	68.13	0.124374
12	5	1	5	7	0.0527696	0.022	-6.121	68.58	0.121524
12	5	1	5	8	0.0527696	0.966	-5.231	67.34	0.135206
12	5	1	5	9	0.0527696	97.3	-5.488	70.79	0.118579
12	5	1	5	10	0.0527696	351.7	-2.305	59.54	0.208689
12	5	1	5	11	0.0527696	613.3	-0.868	50.98	0.281112
12	5	1	5	12	0.0527696	819	-0.381	47.26	0.313415
12	5	1	5	13	0.0527696	921	0.247	45.27	0.340459
12	5	1	5	14	0.0527696	906	0.687	43.49	0.362926
12	5	1	5	15	0.0532715	765.7	0.862	39.54	0.393238
12	5	1	5	16	0.0532715	521.7	0.476	41.19	0.371969
12	5	1	5	17	0.0532715	218.1	-0.378	47.19	0.3139
12	5	1	5	18	0.0532715	13.46	-2.152	58.58	0.216078
12	5	1	5	19	0.0532715	0.014	-2.763	62.66	0.186148
12	5	1	5	20	0.053773	0.017	-3.598	66.21	0.158255
12	5	1	5	21	0.053773	0.018	-4.844	73.81	0.111656
12	5	1	5	22	0.053773	0.031	-4.187	73.13	0.120391
12	5	1	5	23	0.053773	0.025	-5.454	75.31	0.10049
12	6	1	6	0	0.053773	0.04	-4.832	72.98	0.1153
12	6	1	6	1	0.053773	0.029	-4.822	69.8	0.128967
12	6	1	6	2	0.053773	0.029	-5.521	71.69	0.114637
12	6	1	6	3	0.0532715	0.027	-5.194	68.95	0.128903
12	6	1	6	4	0.0532715	0.047	-4.965	67.43	0.137587
12	6	1	6	5	0.0532715	0.025	-4.325	67.32	0.144906
12	6	1	6	6	0.0532715	0.014	-5.38	69.14	0.126313
12	6	1	6	7	0.0532715	0.052	-6.519	74.58	0.095357
12	6	1	6	8	0.0532715	0.811	-4.817	76.06	0.102273
12	6	1	6	9	0.0532715	89.4	-5.02	77.97	0.0926747
12	6	1	6	10	0.0527696	334	-2.715	66.79	0.166152
12	6	1	6	11	0.0527696	556.2	-1.167	55.41	0.250156
12	6	1	6	12	0.0527696	769.9	-1.116	53.84	0.259937
12	6	1	6	13	0.0527696	833	-0.657	51.53	0.282287
12	6	1	6	14	0.0532715	822	-0.082	49.92	0.304168
12	6	1	6	15	0.0532715	675.6	-0.167	49.3	0.306032
12	6	1	6	16	0.0532715	436.4	-0.497	48.52	0.303346
12	6	1	6	17	0.0532715	154.3	-0.886	54.81	0.258806
12	6	1	6	18	0.053773	11.03	-1.474	61.58	0.210726
12	6	1	6	19	0.053773	0.053	-2.206	66.95	0.171725
12	6	1	6	20	0.053773	0.072	-1.548	63.27	0.200361
12	6	1	6	21	0.053773	0.104	-1.767	66.25	0.181154
12	6	1	6	22	0.053773	0.09	-1.407	62.04	0.209234
12	6	1	6	23	0.053773	0.083	-1.65	63.95	0.195178
12	7	1	7	0	0.053773	0.087	-1.653	61.4	0.208937
12	7	1	7	1	0.0542741	0.08	-2.065	58.1	0.219996
12	7	1	7	2	0.0542741	0.053	-2.853	56.81	0.213872
12	7	1	7	3	0.0542741	0.034	-3.912	56.71	0.198021
12	7	1	7	4	0.053773	0.058	-4.472	61.25	0.169923
12	7	1	7	5	0.053773	0.051	-4.065	54.07	0.207691
12	7	1	7	6	0.053773	0.034	-5.039	61.23	0.16286
12	7	1	7	7	0.053773	0.059	-4.031	54.72	0.205277
12	7	1	7	8	0.053773	0.916	-4.994	61.52	0.162196
12	7	1	7	9	0.053773	86.2	-4.752	60.35	0.170224
12	7	1	7	10	0.053773	258.1	-3.946	55.2	0.204404
12	7	1	7	11	0.053773	534	-2.836	48.96	0.253064
12	7	1	7	12	0.053773	564.5	-3.69	48.37	0.240144
12	7	1	7	13	0.053773	805	-1.452	49.55	0.277158
12	7	1	7	14	0.053773	839	-0.937	44.28	0.317921
12	7	1	7	15	0.0542741	660.2	-0.614	43.28	0.331376
12	7	1	7	16	0.0542741	397.1	-0.793	43.78	0.324178
12	7	1	7	17	0.0542741	217.1	-1.156	45	0.308807
12	7	1	7	18	0.0542741	12.77	-2.516	52.17	0.242866
12	7	1	7	19	0.0542741	0.025	-3.84	58.14	0.192519
12	7	1	7	20	0.0542741	0.025	-4.91	64.05	0.152501
12	7	1	7	21	0.0542741	0.021	-5.777	66.99	0.131081
12	7	1	7	22	0.0542741	0.029	-5.238	65.01	0.144775
12	7	1	7	23	0.0542741	0.026	-5.283	65.08	0.143991
12	8	1	8	0	0.0542741	0.022	-4.444	60.86	0.171997
12	8	1	8	1	0.0542741	0.029	-4.362	53.49	0.205654
12	8	1	8	2	0.0542741	0.027	-4.124	50.94	0.22086
12	8	1	8	3	0.053773	0.035	-4.37	48.98	0.22546
12	8	1	8	4	0.053773	0.021	-4.655	49.42	0.218749
12	8	1	8	5	0.053773	0.034	-5.042	52.17	0.200873
12	8	1	8	6	0.053773	0.022	-4.661	50.56	0.213722
12	8	1	8	7	0.053773	0.027	-4.583	51.34	0.211596
12	8	1	8	8	0.0532715	0.96	-5.209	54.6	0.188262
12	8	1	8	9	0.0532715	101.2	-4.193	53.6	0.207801
12	8	1	8	10	0.0532715	383	-1.113	41.87	0.327414
12	8	1	8	11	0.0532715	659.6	-0.675	40.23	0.347639
12	8	1	8	12	0.0532715	869	-0.095	37.75	0.377726
12	8	1	8	13	0.0532715	975	0.288	34.2	0.410543
12	8	1	8	14	0.053773	926	0.514	33.27	0.423227
12	8	1	8	15	0.053773	836	-0.652	30.34	0.405845
12	8	1	8	16	0.053773	479.4	0.654	30.74	0.443749
12	8	1	8	17	0.053773	193.3	0.14	35	0.401215
12	8	1	8	18	0.0542741	15.41	-1.088	46.85	0.299915
12	8	1	8	19	0.0542741	0.042	-2.984	58.93	0.201396
12	8	1	8	20	0.053773	0.054	-3.439	63.68	0.172145
12	8	1	8	21	0.0542741	0.049	-2.899	58.74	0.203615
12	8	1	8	22	0.0542741	0.037	-4.855	68.77	0.133032
12	8	1	8	23	0.0542741	0.039	-5.005	70.8	0.122977
12	9	1	9	0	0.0542741	0.04	-4.264	66.82	0.147802
12	9	1	9	1	0.0542741	0.03	-4.353	66.34	0.148936
12	9	1	9	2	0.053773	0.037	-4.201	64.7	0.157995
12	9	1	9	3	0.053773	0.024	-5.036	66.01	0.142814
12	9	1	9	4	0.053773	0.042	-4.927	67.06	0.139552
12	9	1	9	5	0.053773	0.037	-5.138	69.24	0.128244
12	9	1	9	6	0.053773	0.05	-5.266	66.13	0.139842
12	9	1	9	7	0.053773	0.033	-5.14	66.33	0.140355
12	9	1	9	8	0.053773	0.772	-5.389	65.57	0.140829
12	9	1	9	9	0.0532715	104.6	-3.753	63.05	0.171053
12	9	1	9	10	0.0532715	297.7	-2.18	53.56	0.241764
12	9	1	9	11	0.0532715	501.3	-1.493	45.01	0.301188
12	9	1	9	12	0.0532715	754.5	-0.912	42.4	0.329251
12	9	1	9	13	0.0532715	860	-0.582	41.06	0.345153
12	9	1	9	14	0.0532715	898	-0.368	38.02	0.368675
12	9	1	9	15	0.053773	536.2	-0.398	36.18	0.378789
12	9	1	9	16	0.053773	535.2	0.054	34.43	0.40221
12	9	1	9	17	0.053773	185.8	-1.913	37.79	0.330329
12	9	1	9	18	0.053773	15.59	-1.034	43.19	0.321841
12	9	1	9	19	0.053773	0.014	-2.39	49.79	0.257349
12	9	1	9	20	0.053773	0.017	-2.814	52.23	0.23724
12	9	1	9	21	0.0542741	0.062	-2.393	47.71	0.26795
12	9	1	9	22	0.0542741	0.045	-3.063	50.86	0.239552
12	9	1	9	23	0.0542741	0.034	-3.746	53.02	0.217599
12	10	1	10	0	0.0542741	0.045	-3.634	51.47	0.226677
12	10	1	10	1	0.0542741	0.032	-4.011	53.03	0.213259
12	10	1	10	2	0.053773	0.046	-4.273	55.24	0.199251
12	10	1	10	3	0.053773	0.042	-4.287	53.53	0.206644
12	10	1	10	4	0.053773	0.038	-4.182	53.17	0.209901
12	10	1	10	5	0.053773	0.045	-4.079	51.7	0.218177
12	10	1	10	6	0.053773	0.037	-4.658	54.55	0.196518
12	10	1	10	7	0.053773	0.029	-5.232	57.55	0.175721
12	10	1	10	8	0.0532715	0.837	-4.31	54.29	0.202912
12	10	1	10	9	0.0532715	115.2	-4.187	55.01	0.201578
12	10	1	10	10	0.0532715	355	-1.749	44.26	0.299583
12	10	1	10	11	0.0532715	624.6	-1.496	42.79	0.313278
12	10	1	10	12	0.0532715	806	-1.096	42.86	0.32224
12	10	1	10	13	0.0532715	811	-1.126	43.39	0.318548
12	10	1	10	14	0.053773	765.9	-1.125	43.73	0.316659
12	10	1	10	15	0.053773	707.1	-1.159	41.9	0.326141
12	10	1	10	16	0.053773	494.5	-1.297	41.08	0.327405
12	10	1	10	17	0.053773	188.8	-1.695	45.07	0.296409
12	10	1	10	18	0.053773	15.18	-3.132	54.9	0.218727
12	10	1	10	19	0.053773	0.03	-4.594	62.33	0.16367
12	10	1	10	20	0.053773	0.023	-5.947	69.55	0.119353
12	10	1	10	21	0.053773	0.023	-6.015	73.66	0.102707
12	10	1	10	22	0.053773	0.043	-6.491	74.57	0.0956002
12	10	1	10	23	0.053773	0.034	-6.503	72.79	0.102197
12	11	1	11	0	0.053773	0.019	-5.886	67.58	0.127669
12	11	1	11	1	0.053773	0.023	-6.538	65.54	0.12908
12	11	1	11	2	0.053773	0.025	-6.439	66.46	0.126594
12	11	1	11	3	0.053773	0.037	-7.898	70.89	0.098143
12	11	1	11	4	0.053773	0.039	-7.024	72.79	0.0981731
12	11	1	11	5	0.053773	0.062	-4.812	69.81	0.129022
12	11	1	11	6	0.053773	0.032	-5.76	72.87	0.107872
12	11	1	11	7	0.0532715	0.029	-6.473	75.47	0.0923446
12	11	1	11	8	0.0532715	0.911	-5.82	74.63	0.100412
12	11	1	11	9	0.0532715	98.1	-5.301	72.17	0.114599
12	11	1	11	10	0.0532715	383.8	-3.46	62.35	0.178168
12	11	1	11	11	0.0527696	667.2	-2.3	52.44	0.245401
12	11	1	11	12	0.0532715	878	-1.272	43.4	0.315092
12	11	1	11	13	0.0527696	972	-0.421	38.45	0.364703
12	11	1	11	14	0.0532715	961	0.612	32.9	0.428605
12	11	1	11	15	0.0532715	830	0.835	29.24	0.459333
12	11	1	11	16	0.053773	594.9	0.945	25.51	0.487404
12	11	1	11	17	0.053773	296.6	0.453	26.95	0.461267
12	11	1	11	18	0.053773	23.72	-0.9	36.76	0.361808
12	11	1	11	19	0.053773	0.029	-2.699	46.61	0.267432
12	11	1	11	20	0.053773	0.045	-1.895	48.14	0.275738
12	11	1	11	21	0.053773	0.046	-2.022	48.14	0.273159
12	11	1	11	22	0.053773	0.038	-1.857	50.03	0.266437
12	11	1	11	23	0.053773	0.055	-2.416	54.66	0.23194
12	12	1	12	0	0.053773	0.055	-2.174	55.63	0.231091
12	12	1	12	1	0.053773	0.03	-3.166	62.48	0.181503
12	12	1	12	2	0.053773	0.048	-3.191	65.02	0.1689
12	12	1	12	3	0.053773	0.067	-2.823	62.81	0.184573
12	12	1	12	4	0.053773	0.049	-3.099	59.69	0.195979
12	12	1	12	5	0.053773	0.042	-5.186	68.8	0.129605
12	12	1	12	6	0.053773	0.039	-5.476	71.26	0.116778
12	12	1	12	7	0.053773	0.042	-5.7	72.25	0.110844
12	12	1	12	8	0.0532715	0.875	-5.054	66.94	0.138716
12	12	1	12	9	0.0532715	91.4	-4.84	63.75	0.154592
12	12	1	12	10	0.0532715	330.9	-3.772	57.9	0.194615
12	12	1	12	11	0.0532715	618.2	-2.532	52.36	0.241614
12	12	1	12	12	0.0532715	831	-1.346	44.08	0.309616
12	12	1	12	13	0.0532715	954	-0.535	39.65	0.354626
12	12	1	12	14	0.053773	928	-0.238	38.67	0.368285
12	12	1	12	15	0.053773	814	-0.093	37.3	0.380512
12	12	1	12	16	0.053773	578.4	-0.05	33.44	0.405204
12	12	1	12	17	0.053773	269	-0.39	33.37	0.395698
12	12	1	12	18	0.053773	22.21	-1.559	36.55	0.345838
12	12	1	12	19	0.053773	0.03	-3.354	46.98	0.252902
12	12	1	12	20	0.053773	0.021	-4.86	56.37	0.185783
12	12	1	12	21	0.053773	0.042	-5.634	63.11	0.148097
12	12	1	12	22	0.053773	0.037	-4.787	63.58	0.155943
12	12	1	12	23	0.053773	0.035	-4.234	64.39	0.158986
12	13	1	13	0	0.053773	0.039	-4.562	62.28	0.164285
12	13	1	13	1	0.053773	0.041	-5.053	60.44	0.166002
12	13	1	13	2	0.053773	0.027	-6.232	61.61	0.147222
12	13	1	13	3	0.053773	0.035	-4.844	54.51	0.193938
12	13	1	13	4	0.053773	0.038	-6.057	59.41	0.157763
12	13	1	13	5	0.053773	0.025	-7.098	66.14	0.121469
12	13	1	13	6	0.053773	0.061	-5.012	56.32	0.183862
12	13	1	13	7	0.053773	0.034	-6.703	63.46	0.135142
12	13	1	13	8	0.0532715	0.842	-4.819	55.79	0.188839
12	13	1	13	9	0.0532715	93.5	-3.681	49.49	0.235094
12	13	1	13	10	0.0532715	372.5	-2.704	45.54	0.27269
12	13	1	13	11	0.0532715	631.7	-2.128	42.27	0.3017
12	13	1	13	12	0.0532715	848	-1.677	39.05	0.329331
12	13	1	13	13	0.0532715	961	-1.027	36.03	0.36259
12	13	1	13	14	0.053773	931	-0.817	35.58	0.370809
12	13	1	13	15	0.053773	550.5	-0.686	35.29	0.376069
12	13	1	13	16	0.053773	591	-0.467	34.85	0.384739
12	13	1	13	17	0.053773	167.7	-1.157	38.16	0.347186
12	13	1	13	18	0.053773	14.84	-2	44.35	0.2936
12	13	1	13	19	0.053773	0.059	-2.524	48.55	0.261092
12	13	1	13	20	0.053773	0.047	-3.504	54.22	0.215927
12	13	1	13	21	0.053773	0.047	-3.756	56.97	0.199154
12	13	1	13	22	0.0542741	0.064	-3.341	54.5	0.217243
12	13	1	13	23	0.0542741	0.03	-4.2	59.21	0.182581
12	14	1	14	0	0.0542741	0.03	-3.484	53.39	0.220172
12	14	1	14	1	0.0542741	0.035	-3.321	51.66	0.231149
12	14	1	14	2	0.053773	0.019	-3.768	54.59	0.20998
12	14	1	14	3	0.053773	0.024	-4.521	57.23	0.186858
12	14	1	14	4	0.053773	0.026	-4.373	54.57	0.200712
12	14	1	14	5	0.053773	0.039	-4.947	60.33	0.167809
12	14	1	14	6	0.053773	0.038	-3.616	52.56	0.221885
12	14	1	14	7	0.053773	0.032	-5.02	59.67	0.169658
12	14	1	14	8	0.053773	0.745	-5.594	62.37	0.15153
12	14	1	14	9	0.053773	84.8	-4.409	58.79	0.181573
12	14	1	14	10	0.053773	288.8	-2.628	55.06	0.226299
12	14	1	14	11	0.053773	628.3	-1.129	40.7	0.333612
12	14	1	14	12	0.0532715	663	-1.014	35.83	0.364071
12	14	1	14	13	0.0532715	769.9	-0.816	33.42	0.38327
12	14	1	14	14	0.0532715	560.4	-0.516	28.8	0.418964
12	14	1	14	15	0.053773	331.3	-0.17	33.04	0.404091
12	14	1	14	16	0.053773	460	0.543	29.31	0.449286
12	14	1	14	17	0.053773	142.8	0.279	31.38	0.427858
12	14	1	14	18	0.053773	13.54	-0.506	57.43	0.250679
12	14	1	14	19	0.053773	0.067	-1.375	57.58	0.234369
12	14	1	14	20	0.053773	0.072	-1.712	53.18	0.25233
12	14	1	14	21	0.053773	0.048	-2.802	63.36	0.182128
12	14	1	14	22	0.0542741	0.034	-4.65	72.63	0.118415
12	14	1	14	23	0.0542741	0.019	-4.565	73.68	0.114607
12	15	1	15	0	0.0542741	0.037	-5.213	72.22	0.115161
12	15	1	15	1	0.053773	0.019	-4.282	66.03	0.151116
12	15	1	15	2	0.053773	0.034	-4.046	61.56	0.174071
12	15	1	15	3	0.053773	0.018	-6.508	64.61	0.132869
12	15	1	15	4	0.053773	0.042	-6.614	70.63	0.109372
12	15	1	15	5	0.053773	0.03	-5.901	68.15	0.12528
12	15	1	15	6	0.053773	0.035	-5.687	65.41	0.138303
12	15	1	15	7	0.053773	0.031	-5.567	64.19	0.144499
12	15	1	15	8	0.053773	1.109	-5.78	65.39	0.137403
12	15	1	15	9	0.053773	100.8	-5.664	66.31	0.134941
12	15	1	15	10	0.0532715	371.3	-1.928	57.8	0.223829
12	15	1	15	11	0.0532715	657.8	-0.796	48.85	0.294879
12	15	1	15	12	0.0532715	884	0.169	40.48	0.368164
12	15	1	15	13	0.0532715	986	0.765	38.64	0.396304
12	15	1	15	14	0.053773	962	1.619	35.41	0.44364
12	15	1	15	15	0.053773	813	1.987	33.97	0.465654
12	15	1	15	16	0.053773	566.4	2.337	33.7	0.479401
12	15	1	15	17	0.0542741	249.3	2.153	34.57	0.466934
12	15	1	15	18	0.053773	26.58	0.787	40.44	0.38529
12	15	1	15	19	0.053773	0.054	-0.377	46.43	0.31844
12	15	1	15	20	0.0542741	0.037	-3.148	58.5	0.201027
12	15	1	15	21	0.0542741	0.022	-4.06	73.1	0.121685
12	15	1	15	22	0.0542741	0.031	-4.338	77.05	0.101663
12	15	1	15	23	0.0542741	0.033	-4.786	78.42	0.092408
12	16	1	16	0	0.0542741	0.031	-3.253	81.5	0.0889134
12	16	1	16	1	0.0542741	0.039	-2.301	77.99	0.113559
12	16	1	16	2	0.0542741	0.047	-2.097	73.44	0.139123
12	16	1	16	3	0.0542741	0.055	-2.306	74.32	0.132445
12	16	1	16	4	0.053773	0.045	-2.069	71.21	0.151117
12	16	1	16	5	0.053773	0.035	-3.009	76.06	0.117176
12	16	1	16	6	0.053773	0.029	-3.815	78.22	0.100357
12	16	1	16	7	0.053773	0.047	-2.939	74.45	0.125712
12	16	1	16	8	0.053773	0.759	-3.248	75.01	0.12015
12	16	1	16	9	0.053773	91.7	-3.275	74.42	0.122739
12	16	1	16	10	0.053773	336.2	-2.244	69.12	0.159999
12	16	1	16	11	0.053773	555.8	-1.145	61.94	0.213868
12	16	1	16	12	0.053773	810	0.192	51.24	0.302112
12	16	1	16	13	0.053773	934	0.655	48.15	0.332227
12	16	1	16	14	0.0542741	932	1.466	43.32	0.385054
12	16	1	16	15	0.0542741	808	1.547	41.24	0.401515
12	16	1	16	16	0.0547749	582.5	1.996	38.24	0.435822
12	16	1	16	17	0.0547749	244.6	1.828	38.2	0.430889
12	16	1	16	18	0.0547749	27.23	0.832	39.21	0.394528
12	16	1	16	19	0.0547749	0.071	0.076	43.42	0.347621
12	16	1	16	20	0.0547749	0.058	-0.382	48.26	0.30745
12	16	1	16	21	0.0547749	0.042	-1.708	56.09	0.236717
12	16	1	16	22	0.0547749	0.08	-0.863	52.14	0.27456
12	16	1	16	23	0.0547749	0.109	-0.737	48.95	0.295577
12	17	1	17	0	0.0547749	0.069	-1.502	52.6	0.259444
12	17	1	17	1	0.0547749	0.058	-1.299	51.3	0.270575
12	17	1	17	2	0.0547749	0.065	-1.876	54.24	0.243647
12	17	1	17	3	0.0547749	0.071	-1.511	51.87	0.263265
12	17	1	17	4	0.0547749	0.082	-2.273	55.29	0.231158
12	17	1	17	5	0.0547749	0.051	-3.087	60.22	0.193575
12	17	1	17	6	0.0542741	0.055	-2.936	58.38	0.204825
12	17	1	17	7	0.0542741	0.058	-2.452	52.32	0.243259
12	17	1	17	8	0.0542741	0.913	-2.366	50.79	0.252674
12	17	1	17	9	0.0542741	87.1	-1.951	47.9	0.275869
12	17	1	17	10	0.0542741	281	-1.278	44.04	0.311392
12	17	1	17	11	0.0542741	514.8	-0.163	37.47	0.37755
12	17	1	17	12	0.0542741	739	0.616	28.88	0.454415
12	17	1	17	13	0.0542741	608.9	0.616	26.05	0.472497
12	17	1	17	14	0.0542741	771.4	0.722	26.06	0.476071
12	17	1	17	15	0.0542741	540.1	0.907	24.11	0.495204
12	17	1	17	16	0.0547749	383.1	0.932	24.07	0.49636
12	17	1	17	17	0.0547749	227.4	0.844	23.96	0.493929
12	17	1	17	18	0.0547749	24.57	0.202	31.93	0.422062
12	17	1	17	19	0.0547749	0.062	-0.828	40.95	0.339625
12	17	1	17	20	0.0547749	0.038	-1.257	42.41	0.320957
12	17	1	17	21	0.0547749	0.051	-1.852	50.9	0.261895
12	17	1	17	22	0.0547749	0.049	-2.113	54.96	0.235643
12	17	1	17	23	0.0547749	0.059	-2.125	50.65	0.257963
12	18	1	18	0	0.0547749	0.04	-2.235	48.91	0.264889
12	18	1	18	1	0.0547749	0.024	-2.988	52.13	0.234671
12	18	1	18	2	0.0547749	0.034	-4.582	60.93	0.169907
12	18	1	18	3	0.0547749	0.026	-5.068	64.83	0.147413
12	18	1	18	4	0.0547749	0.033	-3.285	58.04	0.201183
12	18	1	18	5	0.0547749	0.03	-3.606	60.59	0.184466
12	18	1	18	6	0.0547749	0.045	-2.459	55.92	0.224775
12	18	1	18	7	0.0542741	0.043	-3.255	58.44	0.199713
12	18	1	18	8	0.0542741	1.102	-4.215	61.88	0.170437
12	18	1	18	9	0.0542741	100.3	-3.603	60.71	0.183945
12	18	1	18	10	0.0542741	379.9	-1	57.06	0.243872
12	18	1	18	11	0.0542741	625	0.506	51.58	0.30692
12	18	1	18	12	0.0542741	782.9	1.772	44.82	0.383191
12	18	1	18	13	0.0542741	863	2.72	32.66	0.500392
12	18	1	18	14	0.0542741	694.8	2.136	36.76	0.450757
12	18	1	18	15	0.0547749	502.4	1.597	33.54	0.455764
12	18	1	18	16	0.0547749	463.3	1.697	32.97	0.462984
12	18	1	18	17	0.0547749	234.5	1.312	40.09	0.402514
12	18	1	18	18	0.0547749	28.02	0.545	44.26	0.354319
12	18	1	18	19	0.0547749	0.029	-0.556	53.87	0.270651
12	18	1	18	20	0.0547749	0.05	-2.222	68.93	0.161246
12	18	1	18	21	0.0547749	0.067	-1.334	67.82	0.17833
12	18	1	18	22	0.0547749	0.064	-1.121	67.09	0.185255
12	18	1	18	23	0.0552752	0.087	-1.023	56.49	0.246693
12	19	1	19	0	0.0547749	0.071	-1.562	61.18	0.211544
12	19	1	19	1	0.0552752	0.043	-2.3	64.77	0.18178
12	19	1	19	2	0.0547749	0.065	-1.723	64.23	0.192621
12	19	1	19	3	0.0547749	0.08	-2.244	64.53	0.183781
12	19	1	19	4	0.0547749	0.064	-2.47	67.91	0.163501
12	19	1	19	5	0.0547749	0.047	-2.426	74.06	0.132599
12	19	1	19	6	0.0547749	0.041	-2.664	82	0.0903977
12	19	1	19	7	0.0547749	0.071	-2.636	87.3	0.0639137
12	19	1	19	8	0.0547749	0.713	-2.63	89.8	0.0513552
12	19	1	19	9	0.0547749	37.25	-2.47	89.6	0.0529889
12	19	1	19	10	0.0547749	147.7	-2.167	89.2	0.0562783
12	19	1	19	11	0.0547749	244.2	-1.941	85.3	0.077894
12	19	1	19	12	0.0547749	277.9	-2.012	83.1	0.0890823
12	19	1	19	13	0.0547749	357.6	-1.902	82.4	0.0935303
12	19	1	19	14	0.0547749	348.2	-1.745	79.68	0.109245
12	19	1	19	15	0.0547749	275.6	-1.651	79.53	0.110818
12	19	1	19	16	0.0547749	280	-1.878	81.5	0.0984877
12	19	1	19	17	0.0547749	171.6	-1.9	76.44	0.125222
12	19	1	19	18	0.0547749	23.92	-2.176	81.2	0.0979007
12	19	1	19	19	0.0547749	0.073	-2.361	87.4	0.06472
12	19	1	19	20	0.0547749	0.077	-2.559	88.6	0.0577009
12	19	1	19	21	0.0547749	0.071	-2.454	89.7	0.0525417
12	19	1	19	22	0.0547749	0.062	-2.501	89.7	0.0523585
12	19	1	19	23	0.0547749	0.058	-3.353	87.2	0.0610597
12	20	1	20	0	0.0547749	0.059	-3.7	86.5	0.0627448
12	20	1	20	1	0.0547749	0.058	-3.98	87.6	0.0564316
12	20	1	20	2	0.0547749	0.045	-4.534	86.9	0.0571763
12	20	1	20	3	0.0547749	0.064	-5.102	86.1	0.0581106
12	20	1	20	4	0.0547749	0.054	-5.537	85.3	0.0594527
12	20	1	20	5	0.0547749	0.048	-6.003	84.5	0.0604942
12	20	1	20	6	0.0547749	0.041	-6.217	84.1	0.0610454
12	20	1	20	7	0.0547749	0.047	-6.228	84.1	0.0609939
12	20	1	20	8	0.0547749	0.627	-6.174	84.1	0.0612472
12	20	1	20	9	0.0547749	52.72	-6.429	83.7	0.0615702
12	20	1	20	10	0.0547749	125.9	-6.448	83.6	0.0618576
12	20	1	20	11	0.0547749	219.2	-6.378	83.4	0.0629498
12	20	1	20	12	0.0547749	310.1	-6.28	81.9	0.0691567
12	20	1	20	13	0.0542741	368.4	-6.198	78.48	0.0827431
12	20	1	20	14	0.0547749	389	-6.04	77.65	0.0869818
12	20	1	20	15	0.0542741	342.9	-5.949	78.33	0.0849253
12	20	1	20	16	0.0547749	278.7	-5.806	78.87	0.0837202
12	20	1	20	17	0.0547749	170.2	-5.589	79.77	0.0814942
12	20	1	20	18	0.0547749	24	-5.794	83.2	0.0666251
12	20	1	20	19	0.0547749	0.041	-6.198	84.9	0.0580585
12	20	1	20	20	0.0547749	0.053	-5.92	85.1	0.0585233
12	20	1	20	21	0.0547749	0.048	-5.041	85.8	0.0596406
12	20	1	20	22	0.0547749	0.062	-5.359	85.2	0.0606748
12	20	1	20	23	0.0547749	0.067	-5.61	84.9	0.0607311
12	21	1	21	0	0.0547749	0.057	-6.263	84	0.0612128
12	21	1	21	1	0.0547749	0.043	-7.1	83	0.0609763
12	21	1	21	2	0.0547749	0.053	-7.545	82.3	0.0613353
12	21	1	21	3	0.0542741	0.033	-7.902	81.7	0.0616783
12	21	1	21	4	0.0547749	0.046	-8.21	81.1	0.0621889
12	21	1	21	5	0.0542741	0.042	-8.62	80.6	0.0618192
12	21	1	21	6	0.0547749	0.048	-8.2	81	0.0625667
12	21	1	21	7	0.0547749	0.026	-8.29	80.8	0.0627824
12	21	1	21	8	0.0542741	0.657	-8.73	80.2	0.062552
12	21	1	21	9	0.0542741	64.28	-8.99	79.35	0.0639188
12	21	1	21	10	0.0542741	160.7	-8.75	75.45	0.0774366
12	21	1	21	11	0.0542741	298.7	-8.24	64.14	0.117718
12	21	1	21	12	0.0542741	439.2	-7.781	54.3	0.155485
12	21	1	21	13	0.0542741	493.4	-7.218	55.6	0.157808
12	21	1	21	14	0.0542741	534.9	-6.841	49.92	0.183259
12	21	1	21	15	0.0542741	451.7	-6.802	44.68	0.203044
12	21	1	21	16	0.0542741	347.9	-6.93	45.99	0.196287
12	21	1	21	17	0.0542741	186.4	-7.217	52.9	0.167418
12	21	1	21	18	0.0542741	31.79	-7.762	59.12	0.139292
12	21	1	21	19	0.0542741	0.035	-8.7	65.56	0.109059
12	21	1	21	20	0.0542741	0.038	-10.21	71.33	0.0805853
12	21	1	21	21	0.0542741	0.039	-9.09	59.74	0.123642
12	21	1	21	22	0.0542741	0.05	-8.57	56.27	0.139895
12	21	1	21	23	0.0542741	0.038	-7.813	55.22	0.151976
12	22	1	22	0	0.0542741	0.049	-7.996	53.07	0.157019
12	22	1	22	1	0.0542741	0.038	-8.68	62.13	0.120109
12	22	1	22	2	0.0542741	0.057	-8.25	68.46	0.103456
12	22	1	22	3	0.0542741	0.038	-8.61	70.4	0.094396
12	22	1	22	4	0.0542741	0.037	-9.22	71.57	0.086422
12	22	1	22	5	0.0542741	0.054	-9.42	65.11	0.1044
12	22	1	22	6	0.0542741	0.045	-9.04	54.02	0.141765
12	22	1	22	7	0.0542741	0.034	-9.01	50.63	0.152577
12	22	1	22	8	0.0542741	1.109	-9.08	51.61	0.148727
12	22	1	22	9	0.0542741	98.3	-8.73	54.6	0.143427
12	22	1	22	10	0.0542741	339.2	-8.17	49.1	0.168006
12	22	1	22	11	0.0542741	630.8	-7.756	46.81	0.18132
12	22	1	22	12	0.0542741	824	-6.014	38.53	0.239706
12	22	1	22	13	0.0542741	956	-6.295	41.61	0.22284
12	22	1	22	14	0.0542741	943	-6.043	53.23	0.181978
12	22	1	22	15	0.0542741	863	-6.133	48.39	0.199429
12	22	1	22	16	0.0542741	677	-6.126	47.71	0.202165
12	22	1	22	17	0.0542741	337.8	-6.387	47.51	0.198913
12	22	1	22	18	0.0542741	42.01	-7.833	55.52	0.150723
12	22	1	22	19	0.0542741	0.027	-9.27	71.7	0.0856885
12	22	1	22	20	0.0542741	0.032	-8.98	78.21	0.0675005
12	22	1	22	21	0.0542741	0.052	-8.49	80.2	0.0637395
12	22	1	22	22	0.0542741	0.033	-8.68	79.59	0.0647325
12	22	1	22	23	0.0542741	0.031	-8.99	79.34	0.0639498
12	23	1	23	0	0.0542741	0.046	-8.81	79.16	0.0654256
12	23	1	23	1	0.053773	0.023	-8.94	78.74	0.0660661
12	23	1	23	2	0.053773	0.025	-10.04	77.71	0.063504
12	23	1	23	3	0.053773	0.032	-9.54	78.31	0.06429
12	23	1	23	4	0.053773	0.039	-9.31	77.68	0.0673692
12	23	1	23	5	0.053773	0.044	-9.18	77.62	0.0682458
12	23	1	23	6	0.053773	0.041	-9.04	76.65	0.0719926
12	23	1	23	7	0.053773	0.027	-9.26	75.41	0.0745139
12	23	1	23	8	0.053773	1.598	-10.19	75.79	0.0681574
12	23	1	23	9	0.053773	102.8	-9.17	76.6	0.0714124
12	23	1	23	10	0.053773	373.9	-8.31	75.34	0.0805103
12	23	1	23	11	0.053773	599.3	-7.732	68.58	0.107308
12	23	1	23	12	0.053773	876	-7.802	66.29	0.114504
12	23	1	23	13	0.053773	1029	-7.284	63.7	0.128361
12	23	1	23	14	0.053773	1064	-7.132	62.99	0.132421
12	23	1	23	15	0.053773	894	-6.737	61.51	0.141982
12	23	1	23	16	0.053773	624.1	-6.721	62.24	0.139461
12	23	1	23	17	0.053773	307.5	-6.913	61.34	0.140686
12	23	1	23	18	0.053773	48.38	-7.82	62.78	0.12625
12	23	1	23	19	0.053773	0.038	-8.58	68.52	0.100628
12	23	1	23	20	0.053773	0.025	-9.49	77.79	0.0660918
12	23	1	23	21	0.053773	0.044	-8.92	77.75	0.0692513
12	23	1	23	22	0.053773	0.041	-9.04	73.73	0.0809956
12	23	1	23	23	0.053773	0.031	-9.04	68	0.0986622
12	24	1	24	0	0.053773	0.023	-9.31	67.88	0.0969488
12	24	1	24	1	0.053773	0.035	-9.26	69.28	0.0930893
12	24	1	24	2	0.053773	0.046	-9.57	70.68	0.0866998
12	24	1	24	3	0.053773	0.027	-9.85	71.93	0.0811849
12	24	1	24	4	0.053773	0.04	-9.86	73.44	0.0767569
12	24	1	24	5	0.0532715	0.041	-10.78	74.65	0.0680902
12	24	1	24	6	0.0532715	0.055	-9.58	72.65	0.0808106
12	24	1	24	7	0.0532715	0.032	-10.04	72.66	0.0778914
12	24	1	24	8	0.0532715	1.942	-10.03	71.27	0.0819165
12	24	1	24	9	0.0532715	135.1	-9.67	70.87	0.0854597
12	24	1	24	10	0.0532715	447.8	-8.43	66.71	0.10767
12	24	1	24	11	0.0532715	746.2	-7.546	61.43	0.133645
12	24	1	24	12	0.0532715	989	-6.509	59.25	0.152981
12	24	1	24	13	0.0532715	1128	-6.066	55.49	0.172879
12	24	1	24	14	0.0532715	1134	-5.719	54.97	0.179606
12	24	1	24	15	0.0532715	989	-5.321	52.5	0.195298
12	24	1	24	16	0.0532715	748	-5.48	53.71	0.188031
12	24	1	24	17	0.0532715	376.1	-5.749	53.65	0.184447
12	24	1	24	18	0.0532715	42.83	-6.752	60.42	0.145834
12	24	1	24	19	0.0532715	0.038	-7.108	64.95	0.125641
12	24	1	24	20	0.0532715	0.042	-7.385	65.03	0.122694
12	24	1	24	21	0.0532715	0.045	-7.847	62.82	0.125849
12	24	1	24	22	0.0532715	0.032	-7.754	61.55	0.131093
12	24	1	24	23	0.0532715	0.04	-8.22	61.58	0.126319
12	25	1	25	0	0.0532715	0.042	-7.692	59.02	0.140394
12	25	1	25	1	0.0532715	0.026	-7.001	54.22	0.165467
12	25	1	25	2	0.0532715	0.051	-7.099	53.16	0.168021
12	25	1	25	3	0.0532715	0.047	-6.618	52.49	0.176869
12	25	1	25	4	0.0532715	0.043	-6.732	55.23	0.165211
12	25	1	25	5	0.0532715	0.03	-6.626	54.17	0.17051
12	25	1	25	6	0.0532715	0.046	-6.478	52.06	0.180403
12	25	1	25	7	0.0532715	0.042	-6.89	52.18	0.174329
12	25	1	25	8	0.0532715	2.442	-6.866	49.91	0.182943
12	25	1	25	9	0.0532715	133.1	-5.786	45.36	0.216823
12	25	1	25	10	0.0532715	455.4	-4.059	41.18	0.266098
12	25	1	25	11	0.0532715	766.4	-2.64	39.87	0.302519
12	25	1	25	12	0.0532715	1008	-2.39	40.22	0.3064
12	25	1	25	13	0.0532715	1135	-1.92	39.57	0.320711
12	25	1	25	14	0.0532715	1137	-1.518	38.85	0.33431
12	25	1	25	15	0.0532715	999	-1.537	39.53	0.33013
12	25	1	25	16	0.0532715	741	-1.343	41.08	0.326298
12	25	1	25	17	0.0532715	405.7	-1.545	40.04	0.327153
12	25	1	25	18	0.0532715	68.11	-2.66	44.78	0.277403
12	25	1	25	19	0.0532715	0.025	-4.278	57.78	0.187873
12	25	1	25	20	0.0532715	0.023	-6.269	62.53	0.143287
12	25	1	25	21	0.0532715	0.029	-5.089	67.53	0.135879
12	25	1	25	22	0.0532715	0.035	-4.563	66.53	0.145763
12	25	1	25	23	0.0532715	0.062	-3.894	61.45	0.176578
12	26	1	26	0	0.0532715	0.04	-4.7	63.49	0.157362
12	26	1	26	1	0.0532715	0.045	-5.208	63.14	0.15286
12	26	1	26	2	0.0532715	0.026	-6.307	65.43	0.131812
12	26	1	26	3	0.0532715	0.022	-6.693	67.05	0.121959
12	26	1	26	4	0.0532715	0.041	-5.808	62.18	0.149825
12	26	1	26	5	0.0532715	0.059	-5.394	58.52	0.169601
12	26	1	26	6	0.0532715	0.041	-5.071	56.25	0.183334
12	26	1	26	7	0.0532715	0.029	-5.326	60.55	0.162138
12	26	1	26	8	0.0532715	2.533	-5.423	59.09	0.166901
12	26	1	26	9	0.0532715	145.2	-5.018	57.86	0.177299
12	26	1	26	10	0.0532715	448.3	-4.116	56.18	0.19739
12	26	1	26	11	0.0532715	758.2	-2.942	49.76	0.247136
12	26	1	26	12	0.0532715	1002	-2.624	48	0.261928
12	26	1	26	13	0.0532715	1134	-2.4	46.59	0.273547
12	26	1	26	14	0.0532715	1137	-1.876	47.03	0.282036
12	26	1	26	15	0.0532715	1014	-1.661	45.14	0.296776
12	26	1	26	16	0.0532715	770.9	-1.546	45.1	0.299522
12	26	1	26	17	0.0532715	430	-1.906	47.67	0.278011
12	26	1	26	18	0.0532715	74.72	-2.772	51.6	0.241122
12	26	1	26	19	0.0532715	0.05	-4.146	59.65	0.181348
12	26	1	26	20	0.0532715	0.025	-4.904	61.3	0.164241
12	26	1	26	21	0.0532715	0.029	-4.993	60.52	0.166423
12	26	1	26	22	0.0532715	0.082	-2.955	47.66	0.257217
12	26	1	26	23	0.0532715	0.024	-4.928	55.41	0.188894
12	27	1	27	0	0.0532715	0.067	-2.808	44.56	0.275455
12	27	1	27	1	0.0532715	0.035	-3.968	48.31	0.235451
12	27	1	27	2	0.0532715	0.051	-3.618	46.38	0.250752
12	27	1	27	3	0.0532715	0.033	-3.96	48.77	0.233496
12	27	1	27	4	0.0532715	0.053	-2.641	43.28	0.285341
12	27	1	27	5	0.0532715	0.058	-2.782	42.26	0.287439
12	27	1	27	6	0.0532715	0.065	-3.233	44.23	0.268439
12	27	1	27	7	0.0532715	0.047	-3.15	42.62	0.277908
12	27	1	27	8	0.0532715	2.625	-3.43	41.41	0.277884
12	27	1	27	9	0.0532715	138.8	-2.112	37.15	0.328847
12	27	1	27	10	0.0532715	362.6	-2.757	42.23	0.288124
12	27	1	27	11	0.0532715	782.5	-1.518	39.29	0.331905
12	27	1	27	12	0.0532715	891	0.275	33.47	0.414706
12	27	1	27	13	0.0532715	915	0.397	30.24	0.438707
12	27	1	27	14	0.0532715	936	0.222	34.11	0.409139
12	27	1	27	15	0.0532715	797.1	0.282	35.5	0.402257
12	27	1	27	16	0.0532715	509.3	-0.005	36.58	0.387355
12	27	1	27	17	0.0532715	311.4	-0.035	36.46	0.387242
12	27	1	27	18	0.053773	52.79	-0.748	43.41	0.327389
12	27	1	27	19	0.053773	0.065	-2.211	53.78	0.240066
12	27	1	27	20	0.053773	0.056	-2.85	57.56	0.210205
12	27	1	27	21	0.053773	0.042	-4.364	62.14	0.167381
12	27	1	27	22	0.053773	0.029	-3.765	65.64	0.158919
12	27	1	27	23	0.053773	0.053	-3.018	67.67	0.158135
12	28	1	28	0	0.053773	0.056	-3.547	70.68	0.137846
12	28	1	28	1	0.053773	0.03	-4.084	73.8	0.118304
12	28	1	28	2	0.053773	0.039	-4.308	74.67	0.11246
12	28	1	28	3	0.053773	0.034	-5.083	76.47	0.0985121
12	28	1	28	4	0.053773	0.029	-4.543	73.51	0.11554
12	28	1	28	5	0.053773	0.037	-4.522	55.16	0.195887
12	28	1	28	6	0.053773	0.022	-5.769	42.16	0.22982
12	28	1	28	7	0.053773	0.021	-6.516	43.09	0.213533
12	28	1	28	8	0.053773	2.869	-6.61	45.18	0.204209
12	28	1	28	9	0.0532715	147.1	-6.176	47.13	0.203625
12	28	1	28	10	0.0532715	434.7	-3.006	30.97	0.337948
12	28	1	28	11	0.0532715	742.9	-2.026	25.89	0.39024
12	28	1	28	12	0.0532715	980	-1.511	26.89	0.399903
12	28	1	28	13	0.0532715	1108	-1.279	27.55	0.403121
12	28	1	28	14	0.0532715	1121	-0.963	27.66	0.411963
12	28	1	28	15	0.053773	1000	-1.036	31.39	0.388634
12	28	1	28	16	0.053773	747.6	-1.351	31.74	0.3778
12	28	1	28	17	0.053773	406.1	-1.404	31.55	0.377376
12	28	1	28	18	0.053773	59.79	-2.408	37.08	0.322063
12	28	1	28	19	0.053773	0.047	-3.402	47.11	0.251377
12	28	1	28	20	0.053773	0.039	-4.135	51.12	0.219867
12	28	1	28	21	0.053773	0.033	-4.511	55.62	0.194038
12	28	1	28	22	0.053773	0.045	-4.749	56.53	0.186666
12	28	1	28	23	0.053773	0.035	-4.788	54.15	0.196305
12	29	1	29	0	0.053773	0.023	-4.785	49.65	0.215621
12	29	1	29	1	0.053773	0.035	-4.719	45.2	0.235854
12	29	1	29	2	0.053773	0.055	-4.523	49.36	0.221208
12	29	1	29	3	0.053773	0.063	-2.84	36.28	0.31584
12	29	1	29	4	0.053773	0.063	-2.823	35.07	0.322245
12	29	1	29	5	0.053773	0.055	-3.455	48.99	0.24148
12	29	1	29	6	0.053773	0.041	-4.183	66.35	0.150815
12	29	1	29	7	0.053773	0.045	-4.08	61.52	0.173806
12	29	1	29	8	0.053773	2.309	-4.379	65.27	0.153369
12	29	1	29	9	0.053773	119.6	-3.934	65.94	0.155543
12	29	1	29	10	0.053773	363.8	-2.947	58.48	0.204166
12	29	1	29	11	0.053773	679.9	-2.17	52.54	0.247257
12	29	1	29	12	0.053773	919	-1.627	47.35	0.285536
12	29	1	29	13	0.053773	957	-1.147	41.18	0.330474
12	29	1	29	14	0.053773	875	-0.914	39.2	0.347492
12	29	1	29	15	0.053773	745.7	-0.888	37.77	0.356344
12	29	1	29	16	0.053773	536.1	-0.724	39.24	0.352132
12	29	1	29	17	0.053773	251.5	-0.952	43.96	0.319395
12	29	1	29	18	0.053773	52.12	-1.318	47.66	0.290392
12	29	1	29	19	0.053773	0.049	-2.589	54.94	0.227562
12	29	1	29	20	0.053773	0.027	-4.647	67.11	0.14233
12	29	1	29	21	0.053773	0.019	-4.736	66.16	0.145457
12	29	1	29	22	0.053773	0.045	-3.176	58.23	0.201912
12	29	1	29	23	0.053773	0.025	-4.091	59.77	0.18156
12	30	1	30	0	0.053773	0.019	-4.989	65.74	0.144463
12	30	1	30	1	0.053773	0.07	-2.338	56.62	0.223202
12	30	1	30	2	0.053773	0.046	-3.192	59.94	0.193414
12	30	1	30	3	0.053773	0.038	-3.642	63.52	0.17029
12	30	1	30	4	0.053773	0.033	-4.352	66.76	0.147089
12	30	1	30	5	0.053773	0.049	-3.825	65.49	0.158895
12	30	1	30	6	0.053773	0.04	-4.252	68.08	0.142318
12	30	1	30	7	0.053773	0.049	-4.53	67.98	0.139797
12	30	1	30	8	0.053773	3.649	-4.677	66.11	0.146324
12	30	1	30	9	0.053773	145.8	-2.91	56.5	0.214493
12	30	1	30	10	0.053773	475	-0.862	44.08	0.320822
12	30	1	30	11	0.053773	782	0.331	36.91	0.394865
12	30	1	30	12	0.053773	1021	1.33	37.66	0.419383
12	30	1	30	13	0.053773	1145	2.386	35.83	0.465625
12	30	1	30	14	0.0542741	1097	2.616	41.82	0.429137
12	30	1	30	15	0.0542741	981	2.835	45.7	0.406807
12	30	1	30	16	0.0542741	726.8	3.097	47.05	0.40414
12	30	1	30	17	0.0547749	368.1	2.73	48.44	0.383406
12	30	1	30	18	0.0547749	79.26	1.977	51.56	0.341362
12	30	1	30	19	0.0547749	0.128	0.807	60.83	0.253755
12	30	1	30	20	0.0547749	0.073	0.87	61.49	0.250618
12	30	1	30	21	0.0547749	0.086	0.834	58.38	0.270154
12	30	1	30	22	0.0547749	0.08	0.641	55.4	0.285484
12	30	1	30	23	0.0547749	0.077	0.234	55.92	0.27395
12	31	1	31	0	0.0547749	0.073	0.678	53.92	0.295748
12	31	1	31	1	0.0547749	0.087	0.747	53.4	0.300582
12	31	1	31	2	0.0547749	0.08	0.561	52.2	0.3042
12	31	1	31	3	0.0547749	0.079	0.75	49.7	0.324519
12	31	1	31	4	0.0547749	0.077	0.414	51.42	0.305887
12	31	1	31	5	0.0547749	0.071	0.066	52.07	0.294262
12	31	1	31	6	0.0542741	0.096	0.805	45.33	0.354118
12	31	1	31	7	0.0542741	0.074	0.941	38.61	0.401572
12	31	1	31	8	0.0542741	3.847	0.285	44.94	0.343459
12	31	1	31	9	0.0542741	144.5	0.478	49.73	0.318
12	31	1	31	10	0.0542741	462.7	1.482	46.84	0.361557
12	31	1	31	11	0.0542741	772.7	3.024	41.91	0.441081
12	31	1	31	12	0.0547749	999	3.844	38.15	0.497669
12	31	1	31	13	0.0547749	1122	4.468	34.69	0.549073
12	31	1	31	14	0.0547749	1111	4.409	37.37	0.524367
12	31	1	31	15	0.0547749	989	4.912	32.56	0.584874
12	31	1	31	16	0.0547749	730.3	4.845	28.78	0.614771
12	31	1	31	17	0.0552752	377.6	3.842	40.6	0.477888
12	31	1	31	18	0.0552752	69.87	0.888	52.75	0.307897
12	31	1	31	19	0.0552752	0.146	-0.172	55.81	0.26664
12	31	1	31	20	0.0552752	0.051	-0.883	58.86	0.235664
12	31	1	31	21	0.0552752	0.027	-1.299	51.59	0.268963
12	31	1	31	22	0.0557751	0.041	-2.241	54.26	0.237045
12	31	1	31	23	0.0557751	0.051	-3.017	54.42	0.222962
12	32	2	1	0	0.0552752	0.034	-3.893	55.81	0.202427
12	32	2	1	1	0.0557751	0.016	-4.89	54.36	0.1939
12	32	2	1	2	0.0552752	0.019	-5.552	53.12	0.189385
12	32	2	1	3	0.0552752	0.015	-5.923	51.4	0.190844
12	32	2	1	4	0.0552752	0.026	-6.413	53.84	0.174576
12	32	2	1	5	0.0552752	0.046	-6.929	54.17	0.166572
12	32	2	1	6	0.0552752	0.035	-7.533	53.39	0.161667
12	32	2	1	7	0.0547749	0.034	-7.812	53.5	0.157826
12	32	2	1	8	0.0547749	4.217	-8.06	50.33	0.165359
12	32	2	1	9	0.0547749	151.9	-7.721	49.42	0.172893
12	32	2	1	10	0.0547749	472.7	-6.637	39.8	0.223784
12	32	2	1	11	0.0542741	788	-5.581	32.48	0.272162
12	32	2	1	12	0.0547749	1025	-4.694	32.8	0.289771
12	32	2	1	13	0.0547749	1158	-4.133	32.26	0.304748
12	32	2	1	14	0.0552752	1165	-3.669	30.96	0.32163
12	32	2	1	15	0.0552752	1045	-3.444	30.84	0.327672
12	32	2	1	16	0.0552752	805	-3.247	30.92	0.332157
12	32	2	1	17	0.0552752	474.5	-3.316	33.83	0.316526
12	32	2	1	18	0.0552752	108.7	-3.896	38.12	0.283398
12	32	2	1	19	0.0552752	0.125	-4.939	45.26	0.231698
12	32	2	1	20	0.0552752	0.03	-5.301	46.76	0.219232
12	32	2	1	21	0.0552752	0.03	-5.499	49.03	0.206741
12	32	2	1	22	0.0552752	0.023	-6.292	52.79	0.180214
12	32	2	1	23	0.0547749	0.024	-6.546	54.85	0.169018
12	33	2	2	0	0.0547749	0.01	-6.332	52.1	0.182287
12	33	2	2	1	0.0547749	0.023	-6.152	49.62	0.194393
12	33	2	2	2	0.0547749	0.017	-6.946	53.06	0.170382
12	33	2	2	3	0.0547749	0.034	-6.807	52.52	0.174201
12	33	2	2	4	0.0542741	0.019	-7.399	57.75	0.148076
12	33	2	2	5	0.0542741	0.019	-7.636	60.82	0.134813
12	33	2	2	6	0.0542741	0.016	-8.29	59.03	0.133969
12	33	2	2	7	0.053773	0.014	-8.64	58.15	0.133149
12	33	2	2	8	0.053773	4.793	-8.54	58.49	0.133106
12	33	2	2	9	0.053773	154	-6.837	51.88	0.176141
12	33	2	2	10	0.053773	452.6	-3.976	35.31	0.294489
12	33	2	2	11	0.053773	762.6	-2.538	26.3	0.373614
12	33	2	2	12	0.053773	995	-2.454	26.5	0.374934
12	33	2	2	13	0.053773	1140	-2.072	24.83	0.394475
12	33	2	2	14	0.0542741	1100	-1.356	25.66	0.4113
12	33	2	2	15	0.0542741	931	-0.727	23.85	0.441227
12	33	2	2	16	0.0542741	735.4	-0.397	24.77	0.446543
12	33	2	2	17	0.0547749	377.1	-0.598	26.27	0.431258
12	33	2	2	18	0.0547749	75.57	-1.497	34.38	0.359304
12	33	2	2	19	0.0547749	0.125	-2.507	41.61	0.296685
12	33	2	2	20	0.0547749	0.035	-3.077	43.52	0.275045
12	33	2	2	21	0.0547749	0.013	-3.319	44.26	0.266574
12	33	2	2	22	0.0547749	0.024	-4.124	47.18	0.237787
12	33	2	2	23	0.0547749	0.039	-5.168	53.33	0.194133
12	34	2	3	0	0.0547749	0.032	-5.831	61.57	0.151974
12	34	2	3	1	0.0547749	0.029	-5.718	61	0.155567
12	34	2	3	2	0.0542741	0.025	-5.453	59	0.166886
12	34	2	3	3	0.0542741	0.035	-4.7	58.03	0.180895
12	34	2	3	4	0.0542741	0.057	-2.58	65.53	0.174197
12	34	2	3	5	0.0542741	0.041	-2.762	64.92	0.174894
12	34	2	3	6	0.053773	0.031	-4.391	70.57	0.129846
12	34	2	3	7	0.053773	0.022	-6.335	75.94	0.0915412
12	34	2	3	8	0.053773	4.746	-6.389	80.1	0.0754001
12	34	2	3	9	0.053773	153.3	-5.196	79.16	0.0865036
12	34	2	3	10	0.053773	457.8	-0.586	50.81	0.287972
12	34	2	3	11	0.053773	769.9	-0.127	44.83	0.333986
12	34	2	3	12	0.053773	1009	0.268	43	0.355122
12	34	2	3	13	0.0542741	1145	0.524	41.63	0.370473
12	34	2	3	14	0.0542741	1136	0.758	39.77	0.388808
12	34	2	3	15	0.0542741	928	0.659	35.64	0.412504
12	34	2	3	16	0.0547749	543.2	0.238	33.73	0.411977
12	34	2	3	17	0.0547749	249.7	0.135	33.3	0.411558
12	34	2	3	18	0.0547749	56.42	-0.403	37.26	0.372243
12	34	2	3	19	0.0547749	0.13	-1.167	41.62	0.32752
12	34	2	3	20	0.0547749	0.053	-1.506	45.04	0.300735
12	34	2	3	21	0.0547749	0.053	-1.677	45.05	0.296912
12	34	2	3	22	0.0547749	0.062	-2.175	50.13	0.259717
12	34	2	3	23	0.0547749	0.04	-2.354	52.27	0.245293
12	35	2	4	0	0.0552752	0.053	-2.502	52	0.243983
12	35	2	4	1	0.0552752	0.049	-2.917	54.74	0.223055
12	35	2	4	2	0.0552752	0.033	-3.834	61.55	0.176916
12	35	2	4	3	0.0547749	0.023	-4.264	63.65	0.161923
12	35	2	4	4	0.0547749	0.033	-4.51	66.07	0.14836
12	35	2	4	5	0.0547749	0.03	-4.714	64.95	0.150909
12	35	2	4	6	0.0547749	0.018	-4.698	65.15	0.15023
12	35	2	4	7	0.0547749	0.045	-4.727	68.76	0.134373
12	35	2	4	8	0.0547749	4.3	-5.72	72.92	0.108003
12	35	2	4	9	0.0547749	148.2	-1.939	57.45	0.225502
12	35	2	4	10	0.0542741	486.8	0.034	47.77	0.319916
12	35	2	4	11	0.0547749	749.3	1.232	43.84	0.375151
12	35	2	4	12	0.0547749	982	2.794	38.92	0.45627
12	35	2	4	13	0.0552752	1108	3.324	34.19	0.510437
12	35	2	4	14	0.0552752	1115	3.491	36.8	0.496018
12	35	2	4	15	0.0552752	970	3.896	38.47	0.496911
12	35	2	4	16	0.0552752	728	4.403	36.3	0.533101
12	35	2	4	17	0.0552752	426	3.742	39.14	0.486194
12	35	2	4	18	0.0552752	95.6	2.848	45.19	0.411007
12	35	2	4	19	0.0557751	0.269	1.792	50.58	0.343683
12	35	2	4	20	0.0557751	0.075	1.196	54.31	0.304421
12	35	2	4	21	0.0557751	0.069	0.979	57.75	0.27713
12	35	2	4	22	0.0557751	0.056	0.722	58.12	0.269649
12	35	2	4	23	0.0557751	0.059	0.408	59.48	0.255026
12	36	2	5	0	0.0557751	0.074	0.336	55.4	0.279242
12	36	2	5	1	0.0557751	0.071	0.096	50.46	0.304811
12	36	2	5	2	0.0557751	0.085	-0.199	53.29	0.281291
12	36	2	5	3	0.0557751	0.065	-0.411	49.97	0.29666
12	36	2	5	4	0.0557751	0.075	-0.532	52.68	0.278121
12	36	2	5	5	0.0557751	0.066	-0.756	58.94	0.237405
12	36	2	5	6	0.0557751	0.043	-1.343	61.44	0.213545
12	36	2	5	7	0.0557751	0.055	-1.624	61.6	0.2083
12	36	2	5	8	0.0552752	4.541	-3.443	73.74	0.124426
12	36	2	5	9	0.0552752	114	-2.931	67.79	0.158575
12	36	2	5	10	0.0552752	315.4	-0.839	44.71	0.317743
12	36	2	5	11	0.0552752	622.9	-0.317	39.51	0.361154
12	36	2	5	12	0.0552752	971	0.798	34.84	0.421852
12	36	2	5	13	0.0557751	1203	2.105	31.29	0.488662
12	36	2	5	14	0.0557751	1170	3.022	21.9	0.592934
12	36	2	5	15	0.0557751	929	2.865	23.75	0.572472
12	36	2	5	16	0.0557751	458	2.478	25.8	0.541947
12	36	2	5	17	0.0557751	263.8	2.239	27.55	0.520218
12	36	2	5	18	0.0557751	67	1.193	36.54	0.422726
12	36	2	5	19	0.0562747	0.217	0.471	40.67	0.375122
12	36	2	5	20	0.0562747	0.037	-1.618	56.44	0.236395
12	36	2	5	21	0.0562747	0.034	-1.585	58.49	0.225819
12	36	2	5	22	0.0562747	0.05	-1.392	56.96	0.237497
12	36	2	5	23	0.0562747	0.034	-1.595	57.75	0.229675
12	37	2	6	0	0.0562747	0.038	-1.536	53.53	0.253717
12	37	2	6	1	0.0562747	0.046	-1.759	42.4	0.309352
12	37	2	6	2	0.0562747	0.046	-3.328	39.55	0.288904
12	37	2	6	3	0.0557751	0.039	-4.375	41.48	0.258505
12	37	2	6	4	0.0557751	0.046	-5.867	46.87	0.209529
12	37	2	6	5	0.0557751	0.039	-6.511	49.79	0.188467
12	37	2	6	6	0.0557751	0.019	-7.557	58.18	0.144783
12	37	2	6	7	0.0557751	0.026	-7.801	58.71	0.140262
12	37	2	6	8	0.0552752	6.149	-8.15	59.94	0.132433
12	37	2	6	9	0.0552752	156.3	-8.15	58.47	0.137293
12	37	2	6	10	0.0552752	466.2	-7.637	51.51	0.166835
12	37	2	6	11	0.0552752	688.7	-7.269	41.39	0.207493
12	37	2	6	12	0.0547749	1040	-6.736	38.04	0.228576
12	37	2	6	13	0.0552752	1154	-6.453	33.16	0.25201
12	37	2	6	14	0.0552752	1154	-6.249	30.99	0.264302
12	37	2	6	15	0.0557751	1066	-5.612	28.4	0.287926
12	37	2	6	16	0.0557751	810	-5.751	27.72	0.287591
12	37	2	6	17	0.0557751	480.8	-5.707	28.17	0.286763
12	37	2	6	18	0.0557751	118.2	-6.236	30.46	0.266598
12	37	2	6	19	0.0557751	0.343	-7.086	36.77	0.227042
12	37	2	6	20	0.0552752	0.022	-7.364	39.16	0.213808
12	37	2	6	21	0.0552752	0.04	-7.916	44.23	0.187763
12	37	2	6	22	0.0552752	0.032	-7.819	43.27	0.192442
12	37	2	6	23	0.0552752	0.034	-8.86	48.37	0.161453
12	38	2	7	0	0.0552752	0.037	-8.33	44.59	0.180621
12	38	2	7	1	0.0547749	0.036	-8.48	45.43	0.175808
12	38	2	7	2	0.0547749	0.033	-8.59	44.91	0.175961
12	38	2	7	3	0.0547749	0.049	-8.51	43.18	0.182627
12	38	2	7	4	0.0542741	0.022	-9.1	47.23	0.161934
12	38	2	7	5	0.0542741	0.023	-9.35	49.26	0.152668
12	38	2	7	6	0.053773	0.025	-9.41	48.49	0.154253
12	38	2	7	7	0.053773	0.025	-9.33	47.01	0.159689
12	38	2	7	8	0.0532715	7.968	-9.76	47.92	0.151705
12	38	2	7	9	0.0532715	177.8	-8.36	47.21	0.171677
12	38	2	7	10	0.0532715	505.5	-6.983	30.25	0.252455
12	38	2	7	11	0.0532715	817	-6.559	26.1	0.276366
12	38	2	7	12	0.0532715	1058	-5.933	25.65	0.291737
12	38	2	7	13	0.0532715	1197	-5.504	25.87	0.300567
12	38	2	7	14	0.053773	1123	-4.94	23.77	0.322634
12	38	2	7	15	0.0542741	779.1	-5.063	22.04	0.326889
12	38	2	7	16	0.0542741	825	-4.813	21.66	0.334775
12	38	2	7	17	0.0542741	532	-4.874	21.97	0.331911
12	38	2	7	18	0.0542741	123.4	-5.228	24.22	0.313786
12	38	2	7	19	0.0542741	0.426	-6.144	29.91	0.27061
12	38	2	7	20	0.0542741	0.007	-6.633	34.8	0.242445
12	38	2	7	21	0.0542741	0.022	-8.56	47.17	0.169139
12	38	2	7	22	0.0542741	0.034	-8.42	49.34	0.163979
12	38	2	7	23	0.0542741	0.034	-8.99	52.57	0.146812
12	39	2	8	0	0.053773	0.033	-8.61	53.18	0.149312
12	39	2	8	1	0.053773	0.04	-8.52	51.64	0.155314
12	39	2	8	2	0.053773	0.033	-8.26	47.77	0.171189
12	39	2	8	3	0.053773	0.025	-9.14	48.25	0.158305
12	39	2	8	4	0.0532715	0.04	-9.09	44.96	0.169033
12	39	2	8	5	0.0532715	0.037	-8.68	43.03	0.180686
12	39	2	8	6	0.0532715	0.058	-8.99	46.66	0.165106
12	39	2	8	7	0.0527696	0.042	-8.9	46.45	0.166932
12	39	2	8	8	0.0527696	4.12	-7.633	38.78	0.210699
12	39	2	8	9	0.0527696	99.7	-7.142	36.79	0.225989
12	39	2	8	10	0.0527696	254.3	-6.613	33.75	0.246729
12	39	2	8	11	0.0527696	400.5	-5.993	27.19	0.284384
12	39	2	8	12	0.0527696	537.6	-5.254	24.43	0.312298
12	39	2	8	13	0.0527696	605.8	-4.897	21.71	0.332436
12	39	2	8	14	0.0527696	627.6	-4.741	20.82	0.340216
12	39	2	8	15	0.0527696	498.5	-4.664	20.08	0.345404
12	39	2	8	16	0.0527696	368.7	-4.438	21.06	0.347052
12	39	2	8	17	0.0527696	273.7	-4.338	21.48	0.347823
12	39	2	8	18	0.0527696	76.01	-4.532	24.58	0.329228
12	39	2	8	19	0.0527696	0.385	-5.191	28.96	0.294988
12	39	2	8	20	0.0527696	0.013	-6.066	34.56	0.254173
12	39	2	8	21	0.0527696	0.026	-6.28	36.62	0.242163
12	39	2	8	22	0.0527696	0.047	-6.604	38.83	0.227968
12	39	2	8	23	0.0527696	0.023	-6.264	37.08	0.240701
12	40	2	9	0	0.0527696	0.048	-5.719	31.43	0.273497
12	40	2	9	1	0.0527696	0.043	-6.508	35.98	0.240359
12	40	2	9	2	0.0527696	0.032	-6.507	37.98	0.232868
12	40	2	9	3	0.0527696	0.045	-6.828	43.52	0.206886
12	40	2	9	4	0.0527696	0.049	-6.471	42.22	0.21755
12	40	2	9	5	0.0527696	0.042	-6.486	44.59	0.208386
12	40	2	9	6	0.0527696	0.047	-6.311	40.36	0.227331
12	40	2	9	7	0.0527696	0.038	-6.295	40.53	0.226962
12	40	2	9	8	0.0527696	2.336	-6.057	38.55	0.23884
12	40	2	9	9	0.0522672	59.99	-5.747	38.4	0.245172
12	40	2	9	10	0.0527696	148.1	-5.112	31.1	0.287826
12	40	2	9	11	0.0527696	313.8	-4.621	30.82	0.299962
12	40	2	9	12	0.0527696	523.6	-4.047	30.84	0.313159
12	40	2	9	13	0.0527696	679.6	-3.687	29	0.330314
12	40	2	9	14	0.0527696	636.1	-3.334	25.99	0.353552
12	40	2	9	15	0.0527696	499.4	-3.102	22.93	0.374614
12	40	2	9	16	0.0532715	450.3	-3.001	21.54	0.384258
12	40	2	9	17	0.0532715	240.5	-2.983	22.11	0.381979
12	40	2	9	18	0.0532715	78.91	-3.062	23.3	0.373931
12	40	2	9	19	0.0532715	0.382	-4.043	28.57	0.323535
12	40	2	9	20	0.0532715	0.041	-4.239	29.57	0.314327
12	40	2	9	21	0.0532715	0.021	-4.814	32.05	0.290352
12	40	2	9	22	0.0532715	0.023	-6.346	39.14	0.231359
12	40	2	9	23	0.0532715	0.026	-6.553	41.97	0.217117
12	41	2	10	0	0.0532715	0.034	-5.997	38.8	0.238964
12	41	2	10	1	0.0532715	0.031	-7.027	45.3	0.197311
12	41	2	10	2	0.0532715	0.023	-7.05	44.34	0.200417
12	41	2	10	3	0.0527696	0.035	-6.562	42.09	0.216518
12	41	2	10	4	0.0527696	0.033	-5.933	38.72	0.240452
12	41	2	10	5	0.0527696	0.034	-6.529	39.57	0.226514
12	41	2	10	6	0.0527696	0.023	-6.368	41.01	0.223871
12	41	2	10	7	0.0527696	0.031	-6.855	44.41	0.203202
12	41	2	10	8	0.0527696	7.225	-7.052	43.9	0.20197
12	41	2	10	9	0.0522672	132.8	-5.842	41.38	0.231622
12	41	2	10	10	0.0522672	371.6	-3.418	30.01	0.332251
12	41	2	10	11	0.0527696	803	-2.442	25.63	0.379711
12	41	2	10	12	0.0527696	1040	-2.117	23.22	0.401583
12	41	2	10	13	0.0527696	1217	-1.395	22.94	0.425126
12	41	2	10	14	0.0532715	1226	-0.686	21.56	0.455862
12	41	2	10	15	0.053773	1026	-0.487	20.75	0.467322
12	41	2	10	16	0.053773	828	-0.057	19.6	0.48921
12	41	2	10	17	0.053773	498	0.101	19.66	0.494497
12	41	2	10	18	0.053773	134.2	-0.316	22.14	0.464895
12	41	2	10	19	0.053773	0.612	-1.406	28.12	0.396228
12	41	2	10	20	0.053773	0.029	-2.245	33.08	0.346707
12	41	2	10	21	0.053773	0.041	-2.73	37	0.314841
12	41	2	10	22	0.053773	0.013	-3.971	40.19	0.272376
12	41	2	10	23	0.053773	0.029	-2.134	41.75	0.304282
12	42	2	11	0	0.053773	0.048	-1.628	41.87	0.315232
12	42	2	11	1	0.053773	0.019	-2.749	47.81	0.260449
12	42	2	11	2	0.053773	0.017	-2.41	48.34	0.264388
12	42	2	11	3	0.053773	0.024	-3.007	51.17	0.239038
12	42	2	11	4	0.053773	0.013	-5.317	62.35	0.154847
12	42	2	11	5	0.0532715	0.025	-4.618	62.27	0.163633
12	42	2	11	6	0.0532715	0.04	-4.177	59.97	0.17949
12	42	2	11	7	0.0532715	0.026	-4.609	61.59	0.166696
12	42	2	11	8	0.0532715	11.26	-5.491	67.32	0.132636
12	42	2	11	9	0.0532715	189.6	-2.571	57.8	0.213404
12	42	2	11	10	0.0532715	512.4	-0.318	37.01	0.376052
12	42	2	11	11	0.0532715	820	0.225	30.53	0.431463
12	42	2	11	12	0.0532715	1052	1.112	30.14	0.46265
12	42	2	11	13	0.053773	1194	1.436	31.35	0.465367
12	42	2	11	14	0.0542741	977	1.791	29.04	0.493445
12	42	2	11	15	0.0542741	675.1	1.718	27.3	0.502905
12	42	2	11	16	0.0542741	552.9	1.751	27.91	0.499867
12	42	2	11	17	0.0547749	394.1	1.862	29.71	0.491279
12	42	2	11	18	0.0547749	121.9	1.288	33.3	0.44736
12	42	2	11	19	0.0547749	0.757	-0.074	40.46	0.361835
12	42	2	11	20	0.0547749	0.032	-0.419	63.97	0.21352
12	42	2	11	21	0.0547749	0.032	-0.959	71.86	0.160299
12	42	2	11	22	0.0547749	0.033	-0.8	73.97	0.150018
12	42	2	11	23	0.0547749	0.043	-2.334	81.7	0.0941866
12	43	2	12	0	0.0547749	0.049	-2.479	85.1	0.075866
12	43	2	12	1	0.0547749	0.077	-1.286	83.6	0.0912047
12	43	2	12	2	0.0547749	0.062	-1.596	83.5	0.089689
12	43	2	12	3	0.0547749	0.061	-1.263	78.67	0.118823
12	43	2	12	4	0.0547749	0.059	-1.542	78.37	0.118043
12	43	2	12	5	0.0547749	0.062	-1.927	79.64	0.107998
12	43	2	12	6	0.0547749	0.056	-0.972	70.22	0.16948
12	43	2	12	7	0.0547749	0.039	-1.049	68.41	0.178767
12	43	2	12	8	0.0542741	5.542	-0.888	68.69	0.179288
12	43	2	12	9	0.0542741	94.8	-1.048	70.02	0.169669
12	43	2	12	10	0.0542741	274.5	-0.152	65.95	0.205755
12	43	2	12	11	0.0547749	485.8	0.557	62.4	0.239217
12	43	2	12	12	0.0547749	571.7	0.681	58.76	0.264742
12	43	2	12	13	0.0547749	968	1.326	48.81	0.344274
12	43	2	12	14	0.0552752	846	1.609	44.39	0.381686
12	43	2	12	15	0.0552752	1001	2.12	42.87	0.406741
12	43	2	12	16	0.0552752	750.2	2.334	41.13	0.425585
12	43	2	12	17	0.0552752	384.6	2.328	41.01	0.42627
12	43	2	12	18	0.0557751	85.6	1.404	56.13	0.296704
12	43	2	12	19	0.0557751	0.617	0.379	67.67	0.203052
12	43	2	12	20	0.0557751	0.066	0.268	71.11	0.179991
12	43	2	12	21	0.0557751	0.056	0.204	70.02	0.185915
12	43	2	12	22	0.0557751	0.048	-0.009	69.98	0.183302
12	43	2	12	23	0.0557751	0.05	-0.817	76.63	0.13452
12	44	2	13	0	0.0557751	0.066	-0.406	74.24	0.152803
12	44	2	13	1	0.0557751	0.066	-1.02	76.02	0.135992
12	44	2	13	2	0.0557751	0.045	-1.928	82.7	0.0917593
12	44	2	13	3	0.0557751	0.049	-1.455	82.7	0.0950201
12	44	2	13	4	0.0557751	0.071	-0.971	78.69	0.121285
12	44	2	13	5	0.0552752	0.061	-0.971	77.74	0.126692
12	44	2	13	6	0.0552752	0.019	-2.249	83.2	0.0870135
12	44	2	13	7	0.0552752	0.039	-1.62	81.8	0.0987547
12	44	2	13	8	0.0552752	9.28	-1.567	82.4	0.0958731
12	44	2	13	9	0.0552752	140.7	-0.469	76.57	0.138344
12	44	2	13	10	0.0552752	353.2	0.699	69.07	0.198815
12	44	2	13	11	0.0552752	622.7	1.365	64.37	0.2403
12	44	2	13	12	0.0552752	709.1	2.25	51.73	0.346869
12	44	2	13	13	0.0557751	682.3	2.554	45.33	0.401471
12	44	2	13	14	0.0557751	799.6	2.997	42.91	0.432658
12	44	2	13	15	0.0557751	825	3.335	35.28	0.502374
12	44	2	13	16	0.0557751	818	3.979	31.4	0.557255
12	44	2	13	17	0.0557751	374	3.856	29.6	0.566944
12	44	2	13	18	0.0557751	145.1	3.614	25.8	0.587433
12	44	2	13	19	0.0557751	0.94	1.455	32.81	0.456093
12	44	2	13	20	0.0557751	0.03	0.605	44.43	0.354777
12	44	2	13	21	0.0557751	0.009	0.309	55.32	0.279195
12	44	2	13	22	0.0562747	0.029	0.15	59.42	0.250664
12	44	2	13	23	0.0557751	0.019	-1.751	70.56	0.158206
12	45	2	14	0	0.0562747	0.031	-0.949	55.6	0.25311
12	45	2	14	1	0.0562747	0.024	-1.55	53.62	0.252964
12	45	2	14	2	0.0557751	0.034	-1.299	51.53	0.269297
12	45	2	14	3	0.0557751	0.027	-1.406	52.49	0.261892
12	45	2	14	4	0.0557751	0.025	-1.178	50.52	0.277366
12	45	2	14	5	0.0557751	0.024	-1.715	50.65	0.265906
12	45	2	14	6	0.0557751	0.013	-2.222	52.03	0.248953
12	45	2	14	7	0.0557751	0.021	-2.262	50.98	0.253648
12	45	2	14	8	0.0557751	8.11	-2.946	56.62	0.213328
12	45	2	14	9	0.0552752	127.8	-1.999	54.71	0.23896
12	45	2	14	10	0.0552752	496.6	-1	45.13	0.311627
12	45	2	14	11	0.0552752	807	-0.044	34.75	0.397403
12	45	2	14	12	0.0552752	1033	0.475	33.53	0.420388
12	45	2	14	13	0.0557751	1140	0.955	29.68	0.460451
12	45	2	14	14	0.0562747	833	1.145	29.66	0.466938
12	45	2	14	15	0.0557751	891	1.566	29.37	0.483284
12	45	2	14	16	0.0557751	543	1.394	30.08	0.472547
12	45	2	14	17	0.0562747	271.9	1.242	31.93	0.455038
12	45	2	14	18	0.0562747	71.81	0.816	35.91	0.415465
12	45	2	14	19	0.0562747	0.727	0.258	40.33	0.371486
12	45	2	14	20	0.0562747	0.037	-0.246	43.87	0.336863
12	45	2	14	21	0.0562747	0.016	-1.069	49.95	0.282817
12	45	2	14	22	0.0562747	0.024	-1.201	53.04	0.262795
12	45	2	14	23	0.0562747	0.017	-1.76	56.14	0.235541
12	46	2	15	0	0.0562747	0.021	-2.102	57.65	0.22175
12	46	2	15	1	0.0562747	0.027	-2.413	57.94	0.215209
12	46	2	15	2	0.0562747	0.019	-1.942	56.09	0.232658
12	46	2	15	3	0.0562747	0.021	-2.044	54.77	0.23785
12	46	2	15	4	0.0557751	0.056	-1.739	56.87	0.23198
12	46	2	15	5	0.0557751	0.039	-1.732	53.31	0.251258
12	46	2	15	6	0.0557751	0.025	-1.768	50.29	0.266799
12	46	2	15	7	0.0557751	0.023	-3.227	58.31	0.200758
12	46	2	15	8	0.0557751	13.06	-3.037	54.54	0.222043
12	46	2	15	9	0.0557751	180	-2.879	58.95	0.202881
12	46	2	15	10	0.0557751	451.8	-0.943	45.71	0.309626
12	46	2	15	11	0.0557751	844	0.044	38.68	0.375867
12	46	2	15	12	0.0557751	871	0.014	35.76	0.392906
12	46	2	15	13	0.0562747	1163	0.594	30.99	0.440231
12	46	2	15	14	0.0562747	1208	0.535	29.49	0.447882
12	46	2	15	15	0.0562747	1092	0.893	27.76	0.47091
12	46	2	15	16	0.0562747	825	0.454	26.78	0.462374
12	46	2	15	17	0.0562747	409.8	0.349	23.88	0.47704
12	46	2	15	18	0.0562747	132.7	-0.136	25.54	0.450467
12	46	2	15	19	0.0562747	1.502	-1.701	30.98	0.372276
12	46	2	15	20	0.0562747	0.019	-2.471	34.68	0.332786
12	46	2	15	21	0.0562747	0.021	-2.776	35.72	0.320139
12	46	2	15	22	0.0567738	0.023	-3.544	38.24	0.290426
12	46	2	15	23	0.0567738	0.013	-3.681	37.41	0.291319
12	47	2	16	0	0.0562747	0.022	-4.394	37.73	0.274676
12	47	2	16	1	0.0562747	0.022	-4.218	36.09	0.28568
12	47	2	16	2	0.0562747	0.037	-5.03	39.05	0.256207
12	47	2	16	3	0.0562747	0.032	-5.677	42.41	0.230441
12	47	2	16	4	0.0562747	0.023	-5.698	42.8	0.228513
12	47	2	16	5	0.0557751	0.033	-6.198	44.62	0.212933
12	47	2	16	6	0.0557751	0.029	-7.083	50.8	0.176705
12	47	2	16	7	0.0557751	0.027	-7.664	55.53	0.152683
12	47	2	16	8	0.0552752	17.92	-7.647	55.66	0.152438
12	47	2	16	9	0.0552752	223.3	-5.587	52.78	0.190249
12	47	2	16	10	0.0552752	557.5	-3.4	35.81	0.305129
12	47	2	16	11	0.0552752	872	-2.295	26.04	0.381762
12	47	2	16	12	0.0552752	1109	-2.068	23.58	0.401154
12	47	2	16	13	0.0557751	1244	-1.779	21.66	0.420118
12	47	2	16	14	0.0557751	1232	-1.614	21.63	0.42543
12	47	2	16	15	0.0557751	1149	-1.458	21.5	0.431066
12	47	2	16	16	0.0557751	925	-1.414	21.15	0.434393
12	47	2	16	17	0.0557751	594.5	-1.368	19.69	0.443938
12	47	2	16	18	0.0562747	181.6	-1.778	20.1	0.428516
12	47	2	16	19	0.0557751	2.025	-3.529	24.11	0.357274
12	47	2	16	20	0.0562747	0.011	-3.799	27.64	0.33382
12	47	2	16	21	0.0562747	0.014	-3.89	30.26	0.319539
12	47	2	16	22	0.0562747	0.03	-5.457	41.69	0.237272
12	47	2	16	23	0.0562747	0.018	-5.106	39.45	0.25306
12	48	2	17	0	0.0562747	0.019	-5.341	41.45	0.240364
12	48	2	17	1	0.0562747	0.023	-6.087	44.36	0.215761
12	48	2	17	2	0.0557751	0.016	-5.424	36.27	0.25998
12	48	2	17	3	0.0557751	0.016	-6.677	39.92	0.22265
12	48	2	17	4	0.0557751	0.022	-6.94	41.76	0.211497
12	48	2	17	5	0.0552752	0.026	-7.444	48.74	0.179028
12	48	2	17	6	0.0552752	0.015	-8.08	55.34	0.148448
12	48	2	17	7	0.0552752	0.023	-7.817	54.95	0.152845
12	48	2	17	8	0.0547749	19.84	-7.635	53.63	0.159565
12	48	2	17	9	0.0547749	241.9	-5.393	47.09	0.216352
12	48	2	17	10	0.0547749	581.7	-4.483	30.42	0.304863
12	48	2	17	11	0.0547749	899	-4.02	27.73	0.327907
12	48	2	17	12	0.0547749	1129	-3.561	25.96	0.347729
12	48	2	17	13	0.0547749	1230	-3.249	25.3	0.359125
12	48	2	17	14	0.0552752	1292	-2.483	23.19	0.390976
12	48	2	17	15	0.0552752	1000	-2.423	20.55	0.406221
12	48	2	17	16	0.0552752	851	-2.068	19.36	0.423306
12	48	2	17	17	0.0557751	521.1	-2.129	19.83	0.418941
12	48	2	17	18	0.0557751	172.7	-2.328	21.41	0.404668
12	48	2	17	19	0.0557751	2.439	-3.542	26.81	0.344228
12	48	2	17	20	0.0557751	0.007	-5.212	34.4	0.271964
12	48	2	17	21	0.0557751	0.014	-5.916	39.81	0.236483
12	48	2	17	22	0.0557751	0.019	-4.848	38.09	0.263862
12	48	2	17	23	0.0557751	0.025	-6.263	43.78	0.215087
12	49	2	18	0	0.0557751	0.027	-5.957	41.23	0.23018
12	49	2	18	1	0.0552752	0.018	-6.396	41.48	0.22161
12	49	2	18	2	0.0552752	0.015	-6.674	44.44	0.205947
12	49	2	18	3	0.0552752	0.017	-6.667	45.52	0.202053
12	49	2	18	4	0.0547749	0.018	-5.738	40.55	0.236777
12	49	2	18	5	0.0547749	0.038	-6.536	44.77	0.206911
12	49	2	18	6	0.0547749	0.015	-6.6	48.14	0.193331
12	49	2	18	7	0.0542741	0.024	-5.982	49.43	0.197685
12	49	2	18	8	0.0542741	21.74	-6.627	48.4	0.191962
12	49	2	18	9	0.0542741	241.7	-4.249	42.58	0.25607
12	49	2	18	10	0.053773	578.2	-2.997	29.05	0.347582
12	49	2	18	11	0.0542741	893	-2.327	24.67	0.387911
12	49	2	18	12	0.0542741	1134	-1.451	22.29	0.426948
12	49	2	18	13	0.0547749	1265	-0.922	22.54	0.442449
12	49	2	18	14	0.0547749	1270	-0.228	21.37	0.472516
12	49	2	18	15	0.0547749	1140	0.206	20.23	0.49475
12	49	2	18	16	0.0552752	898	0.549	20.64	0.504609
12	49	2	18	17	0.0552752	562.3	0.727	20.95	0.509156
12	49	2	18	18	0.0552752	181.9	-0.039	22.65	0.471269
12	49	2	18	19	0.0552752	2.67	-1.572	27.46	0.395004
12	49	2	18	20	0.0557751	0.021	-2.097	29.93	0.367031
12	49	2	18	21	0.0557751	0.024	-3.104	36.5	0.308608
12	49	2	18	22	0.0552752	0.019	-2.981	37.2	0.308023
12	49	2	18	23	0.0552752	0.021	-3.484	38.07	0.292539
12	50	2	19	0	0.0552752	0.016	-4.382	42.24	0.255013
12	50	2	19	1	0.0552752	0.021	-6.12	51.43	0.187869
12	50	2	19	2	0.0552752	0.026	-6.482	54.28	0.171996
12	50	2	19	3	0.0552752	0.037	-4.617	48.11	0.225062
12	50	2	19	4	0.0547749	0.032	-2.614	55.96	0.221998
12	50	2	19	5	0.0547749	0.018	-3.419	60.16	0.189111
12	50	2	19	6	0.0547749	0.023	-2.748	62.53	0.187005
12	50	2	19	7	0.0547749	0.033	-2.391	64.08	0.184093
12	50	2	19	8	0.0547749	23.53	-3.203	67.64	0.156109
12	50	2	19	9	0.0542741	233.4	-1.766	63.77	0.194479
12	50	2	19	10	0.0542741	552.4	1.178	45.3	0.36398
12	50	2	19	11	0.0542741	858	2.02	40.68	0.419323
12	50	2	19	12	0.0547749	1098	2.519	38.2	0.4527
12	50	2	19	13	0.0552752	1242	3.514	32.38	0.531571
12	50	2	19	14	0.0552752	1266	4.295	27.62	0.60117
12	50	2	19	15	0.0552752	1144	4.476	23.87	0.640397
12	50	2	19	16	0.0552752	902	4.836	21.85	0.674167
12	50	2	19	17	0.0552752	571.8	4.696	22.22	0.664437
12	50	2	19	18	0.0557751	204.5	4.331	22.13	0.648405
12	50	2	19	19	0.0557751	3.552	2.204	29.37	0.505883
12	50	2	19	20	0.0557751	0.021	0.502	36.3	0.403658
12	50	2	19	21	0.0557751	0.019	-0.32	50.17	0.297443
12	50	2	19	22	0.0557751	0.025	-0.907	58.86	0.235249
12	50	2	19	23	0.0562747	0.032	-1.469	61.67	0.21031
12	51	2	20	0	0.0557751	0.016	-1.802	65.39	0.18529
12	51	2	20	1	0.0557751	0.04	0.657	52.8	0.302476
12	51	2	20	2	0.0562747	0.045	0.716	50.21	0.320439
12	51	2	20	3	0.0562747	0.032	0.54	53.09	0.298082
12	51	2	20	4	0.0562747	0.015	0.019	55.33	0.273311
12	51	2	20	5	0.0557751	0.025	-0.216	57.4	0.256223
12	51	2	20	6	0.0557751	0.019	-1.54	64.77	0.192292
12	51	2	20	7	0.0557751	0.017	-3.107	73.06	0.130898
12	51	2	20	8	0.0557751	25.95	-2.625	73.34	0.134278
12	51	2	20	9	0.0557751	226.8	0.345	64.54	0.222161
12	51	2	20	10	0.0557751	413.1	2.549	50.23	0.365358
12	51	2	20	11	0.0557751	813	3.322	45.48	0.42281
12	51	2	20	12	0.0562747	1052	2.496	42.71	0.418976
12	51	2	20	13	0.0562747	1150	4.287	39.36	0.503378
12	51	2	20	14	0.0562747	1158	4.796	38.52	0.528881
12	51	2	20	15	0.0562747	1120	5.373	36.73	0.566633
12	51	2	20	16	0.0562747	919	5.739	35.63	0.591333
12	51	2	20	17	0.0562747	499	5.864	33.89	0.612605
12	51	2	20	18	0.0562747	113.4	4.833	37.99	0.534822
12	51	2	20	19	0.0562747	3.511	2.966	44.23	0.421726
12	51	2	20	20	0.0567738	0.019	1.769	53.23	0.324719
12	51	2	20	21	0.0562747	0.017	2.171	53.46	0.332555
12	51	2	20	22	0.0567738	0.023	1.606	59.6	0.277231
12	51	2	20	23	0.0567738	0.022	1.019	63.67	0.238988
12	52	2	21	0	0.0567738	0.035	1.498	63.49	0.248601
12	52	2	21	1	0.0572725	0.041	1.406	63.38	0.247706
12	52	2	21	2	0.0572725	0.025	1.346	63.43	0.246302
12	52	2	21	3	0.0572725	0.015	1.111	65.67	0.227335
12	52	2	21	4	0.0572725	0.024	0.396	69.54	0.191543
12	52	2	21	5	0.0567738	0.025	-0.068	70.97	0.176497
12	52	2	21	6	0.0567738	0.027	-0.423	71.85	0.166773
12	52	2	21	7	0.0572725	0.033	-0.608	74.23	0.150622
12	52	2	21	8	0.0572725	30.24	-0.826	75.33	0.14191
12	52	2	21	9	0.0567738	262.8	0.375	73.6	0.16576
12	52	2	21	10	0.0572725	592.9	2.865	56.31	0.328017
12	52	2	21	11	0.0572725	902	4.528	46.76	0.449484
12	52	2	21	12	0.0577709	1123	6.517	37.46	0.606281
12	52	2	21	13	0.0572725	1260	7.63	32.31	0.708292
12	52	2	21	14	0.0572725	1263	8.44	28.29	0.792902
12	52	2	21	15	0.0572725	1151	9.6	23.28	0.917437
12	52	2	21	16	0.0572725	955	10.2	19.85	0.997807
12	52	2	21	17	0.0572725	614.6	9.41	23.82	0.899408
12	52	2	21	18	0.0572725	217.4	7.903	29.31	0.753592
12	52	2	21	19	0.0572725	4.376	5.614	37.3	0.571015
12	52	2	21	20	0.0572725	0.018	4.867	44.89	0.476442
12	52	2	21	21	0.0577709	0.026	4.397	48.41	0.431572
12	52	2	21	22	0.0577709	0.03	4.021	49.8	0.408995
12	52	2	21	23	0.0577709	0.034	4.124	49.22	0.416729
12	53	2	22	0	0.0577709	0.027	4.345	48.71	0.427499
12	53	2	22	1	0.0577709	0.035	3.957	50.95	0.397829
12	53	2	22	2	0.0577709	0.032	4.083	50.21	0.407428
12	53	2	22	3	0.0582688	0.031	3.728	48.33	0.41237
12	53	2	22	4	0.0582688	0.024	2.306	54.14	0.330871
12	53	2	22	5	0.0582688	0.024	1.886	51.66	0.338445
12	53	2	22	6	0.0582688	0.029	0.994	55.32	0.293387
12	53	2	22	7	0.0582688	0.022	1.589	50.25	0.340976
12	53	2	22	8	0.0582688	24.06	1.88	39.8	0.4213
12	53	2	22	9	0.0582688	178.9	2.513	36.09	0.467956
12	53	2	22	10	0.0587663	376.7	3.092	32.81	0.512645
12	53	2	22	11	0.0587663	813	3.884	29.95	0.56524
12	53	2	22	12	0.0587663	1239	4.532	25.36	0.630333
12	53	2	22	13	0.0582688	1081	4.385	23.28	0.641255
12	53	2	22	14	0.0587663	1160	4.932	22.8	0.670454
12	53	2	22	15	0.0587663	521.2	4.933	23.02	0.66859
12	53	2	22	16	0.0582688	355.6	4.485	23.89	0.640633
12	53	2	22	17	0.0587663	207.1	4.056	23.81	0.622274
12	53	2	22	18	0.0587663	54.59	3.422	24.18	0.592169
12	53	2	22	19	0.0587663	1.36	2.663	27.77	0.534556
12	53	2	22	20	0.0587663	0.035	2.067	30.78	0.490953
12	53	2	22	21	0.0587663	0.062	1.138	35.23	0.429746
12	53	2	22	22	0.0587663	0.054	0.447	37.34	0.395488
12	53	2	22	23	0.0587663	0.034	0.004	35.38	0.394943
12	54	2	23	0	0.0587663	0.039	-0.444	36.06	0.378228
12	54	2	23	1	0.0587663	0.039	-0.635	38.39	0.359392
12	54	2	23	2	0.0587663	0.04	-0.834	39.72	0.346546
12	54	2	23	3	0.0587663	0.065	-0.549	39.04	0.357844
12	54	2	23	4	0.0587663	0.043	-0.565	40.01	0.351738
12	54	2	23	5	0.0592635	0.049	-1.213	47.63	0.292811
12	54	2	23	6	0.0587663	0.049	-0.969	46.23	0.306076
12	54	2	23	7	0.0592635	0.051	-1.004	47.65	0.297228
12	54	2	23	8	0.0587663	22.57	-1.969	55.99	0.232722
12	54	2	23	9	0.0592635	169.9	-0.717	47.16	0.306389
12	54	2	23	10	0.0592635	557.8	0.976	37.14	0.412228
12	54	2	23	11	0.0592635	839	2.348	30.59	0.502283
12	54	2	23	12	0.0592635	808	3.812	28.67	0.572655
12	54	2	23	13	0.0587663	928	5.185	30.17	0.617248
12	54	2	23	14	0.0587663	575.5	4.97	32.7	0.586029
12	54	2	23	15	0.0587663	395.4	4.576	36.44	0.53842
12	54	2	23	16	0.0587663	285.7	3.979	43.29	0.46067
12	54	2	23	17	0.0587663	199.4	3.596	45.17	0.433531
12	54	2	23	18	0.0587663	50.46	3.119	48.91	0.390553
12	54	2	23	19	0.0587663	2.266	2.158	35.02	0.463888
12	54	2	23	20	0.0587663	0.055	1.471	32.87	0.45621
12	54	2	23	21	0.0592635	0.058	1.143	33.32	0.442578
12	54	2	23	22	0.0592635	0.049	0.734	32.13	0.437368
12	54	2	23	23	0.0592635	0.042	0.683	31.22	0.4416
12	55	2	24	0	0.0592635	0.061	0.978	29.9	0.459773
12	55	2	24	1	0.0592635	0.077	0.63	30.11	0.447008
12	55	2	24	2	0.0592635	0.058	0.494	30.88	0.43775
12	55	2	24	3	0.0592635	0.043	0.097	31.76	0.419899
12	55	2	24	4	0.0592635	0.049	-0.542	33.02	0.393384
12	55	2	24	5	0.0592635	0.047	-1.312	36.16	0.354353
12	55	2	24	6	0.0592635	0.035	-1.391	38.28	0.340599
12	55	2	24	7	0.0597602	0.063	-1.464	38.34	0.338443
12	55	2	24	8	0.0597602	43.51	-1.699	43.78	0.303281
12	55	2	24	9	0.0597602	179.7	-1.67	50.63	0.266899
12	55	2	24	10	0.0597602	346.4	-1.799	56.67	0.232025
12	55	2	24	11	0.0597602	513.1	-1.448	56.13	0.24108
12	55	2	24	12	0.0597602	679.4	-0.829	43.25	0.326372
12	55	2	24	13	0.0597602	605.9	-0.638	38.04	0.361354
12	55	2	24	14	0.0597602	464.6	-0.737	32.26	0.392211
12	55	2	24	15	0.0597602	403.8	-0.731	31.71	0.395569
12	55	2	24	16	0.0597602	583.5	-0.604	32.86	0.39254
12	55	2	24	17	0.0597602	242.6	-0.918	34.53	0.374073
12	55	2	24	18	0.0597602	106.7	-1.087	30.59	0.391696
12	55	2	24	19	0.0597602	3.501	-1.561	32.8	0.366223
12	55	2	24	20	0.0597602	0.04	-1.93	34.78	0.345876
12	55	2	24	21	0.0597602	0.042	-2.248	32.95	0.347303
12	55	2	24	22	0.0597602	0.04	-2.315	32.66	0.347076
12	55	2	24	23	0.0597602	0.049	-2.351	33.09	0.343939
12	56	2	25	0	0.0597602	0.048	-2.69	39.36	0.303951
12	56	2	25	1	0.0597602	0.048	-3.076	46.73	0.259433
12	56	2	25	2	0.0597602	0.05	-3.409	49.06	0.241982
12	56	2	25	3	0.0597602	0.042	-3.981	52.43	0.216472
12	56	2	25	4	0.0597602	0.035	-4.169	54.24	0.205306
12	56	2	25	5	0.0597602	0.051	-4.235	55.72	0.19768
12	56	2	25	6	0.0597602	0.041	-4.353	57.57	0.187741
12	56	2	25	7	0.0597602	0.041	-4.472	59.55	0.177378
12	56	2	25	8	0.0597602	12.36	-4.608	61.71	0.166188
12	56	2	25	9	0.0597602	95.9	-4.485	61.78	0.167435
12	56	2	25	10	0.0597602	197	-3.907	59.32	0.186152
12	56	2	25	11	0.0597602	179.3	-3.436	55.6	0.210488
12	56	2	25	12	0.0602566	251.9	-3.127	52.46	0.230646
12	56	2	25	13	0.0602566	362	-2.942	53.1	0.230707
12	56	2	25	14	0.0602566	275.9	-2.777	52.3	0.237546
12	56	2	25	15	0.0612481	456.2	-2.247	48.79	0.265275
12	56	2	25	16	0.0612481	256.2	-1.987	45.82	0.286119
12	56	2	25	17	0.0612481	252.7	-1.739	45.09	0.29534
12	56	2	25	18	0.0612481	74.48	-1.755	43.85	0.301653
12	56	2	25	19	0.0607525	1.925	-1.904	44.88	0.292877
12	56	2	25	20	0.0607525	0.034	-2.191	46.42	0.278707
12	56	2	25	21	0.0607525	0.031	-2.968	51.63	0.237476
12	56	2	25	22	0.0607525	0.027	-3.394	56.03	0.209107
12	56	2	25	23	0.0607525	0.019	-3.692	58.49	0.193045
12	57	2	26	0	0.0607525	0.031	-4.201	58.94	0.183775
12	57	2	26	1	0.0602566	0.039	-4.196	58.73	0.184785
12	57	2	26	2	0.0602566	0.032	-4.629	63.33	0.158904
12	57	2	26	3	0.0602566	0.043	-4.005	63.65	0.165115
12	57	2	26	4	0.0597602	0.027	-4.045	63.81	0.163894
12	57	2	26	5	0.0597602	0.031	-4.65	65.79	0.148008
12	57	2	26	6	0.0592635	0.032	-4.746	65.62	0.147666
12	57	2	26	7	0.0592635	0.033	-4.876	64.7	0.15013
12	57	2	26	8	0.0587663	43.28	-5.963	69.66	0.118776
12	57	2	26	9	0.0577709	265.2	-2.324	55.52	0.2291
12	57	2	26	10	0.0572725	607.6	-1.389	36.56	0.350142
12	57	2	26	11	0.0572725	925	-0.849	31.26	0.394748
12	57	2	26	12	0.0577709	1158	-0.15	29.61	0.42541
12	57	2	26	13	0.0572725	1289	0.696	26.23	0.474084
12	57	2	26	14	0.0572725	1303	1.173	25.24	0.497282
12	57	2	26	15	0.0572725	1116	1.555	23.38	0.523856
12	57	2	26	16	0.0572725	739.1	1.559	23.82	0.520997
12	57	2	26	17	0.0572725	402	1.438	24.82	0.509707
12	57	2	26	18	0.0572725	205	1.328	27.22	0.489546
12	57	2	26	19	0.0572725	5.221	0.609	31.31	0.438666
12	57	2	26	20	0.0577709	0.033	-1.11	38.63	0.34574
12	57	2	26	21	0.0577709	0.018	-0.821	39.24	0.349639
12	57	2	26	22	0.0577709	0.025	-0.99	40.56	0.33783
12	57	2	26	23	0.0582688	0.033	-1.831	45.84	0.289333
12	58	2	27	0	0.0582688	0.035	-1.866	45.56	0.290077
12	58	2	27	1	0.0582688	0.041	-1.455	43.59	0.309832
12	58	2	27	2	0.0582688	0.043	-1.787	44.8	0.295849
12	58	2	27	3	0.0582688	0.03	-2.211	47.93	0.270451
12	58	2	27	4	0.0582688	0.032	-2.233	48.82	0.265395
12	58	2	27	5	0.0587663	0.039	-1.952	48.15	0.274525
12	58	2	27	6	0.0587663	0.03	-2.073	50.35	0.260533
12	58	2	27	7	0.0587663	0.025	-2.126	52.43	0.24864
12	58	2	27	8	0.0587663	61.47	-2.645	55.42	0.224202
12	58	2	27	9	0.0582688	258	0.388	48.15	0.325862
12	58	2	27	10	0.0582688	623.6	0.856	40.31	0.388062
12	58	2	27	11	0.0582688	865	2.486	36.96	0.460699
12	58	2	27	12	0.0582688	1128	3.519	36.2	0.501719
12	58	2	27	13	0.0582688	1234	4.325	32.8	0.559323
12	58	2	27	14	0.0582688	1330	5.274	29.1	0.630604
12	58	2	27	15	0.0582688	1161	5.615	27.76	0.657943
12	58	2	27	16	0.0582688	805	6.079	25.03	0.705126
12	58	2	27	17	0.0582688	384.5	5.759	25.09	0.689114
12	58	2	27	18	0.0582688	196.6	4.877	30.13	0.604468
12	58	2	27	19	0.0582688	8.27	3.426	35.83	0.501322
12	58	2	27	20	0.0582688	0.035	2.346	41.47	0.42349
12	58	2	27	21	0.0582688	0.055	2.167	43.09	0.406538
12	58	2	27	22	0.0587663	0.053	2.15	45.3	0.390277
12	58	2	27	23	0.0587663	0.043	1.558	44.25	0.381248
12	59	2	28	0	0.0587663	0.049	1.22	46.63	0.356206
12	59	2	28	1	0.0592635	0.041	1.075	49.93	0.330707
12	59	2	28	2	0.0592635	0.048	0.435	53.63	0.292417
12	59	2	28	3	0.0597602	0.042	-0.135	59.77	0.243401
12	59	2	28	4	0.0597602	0.041	-0.62	65.6	0.200887
12	59	2	28	5	0.0597602	0.042	-0.775	67.62	0.186957
12	59	2	28	6	0.0597602	0.03	-1.624	75.45	0.133171
12	59	2	28	7	0.0592635	0.048	-1.405	75.98	0.132417
12	59	2	28	8	0.0592635	44.46	-0.418	72.93	0.160433
12	59	2	28	9	0.0592635	275.5	1.065	66.21	0.223018
12	59	2	28	10	0.0597602	567.9	2.825	51.57	0.362572
12	59	2	28	11	0.0597602	829	2.279	45.53	0.392234
12	59	2	28	12	0.0597602	1054	4.392	41.42	0.489874
12	59	2	28	13	0.0597602	1199	4.95	39.26	0.528168
12	59	2	28	14	0.0597602	1230	6.108	34.98	0.61277
12	59	2	28	15	0.0597602	969	6.551	32.93	0.651722
12	59	2	28	16	0.0597602	725.1	6.65	32.02	0.665085
12	59	2	28	17	0.0597602	505.1	6.634	31.21	0.672269
12	59	2	28	18	0.0597602	132.6	4.431	44.8	0.462874
12	59	2	28	19	0.0597602	4.93	3.314	49.77	0.38932
12	59	2	28	20	0.0597602	0.043	2.653	53.88	0.34108
12	59	2	28	21	0.0597602	0.046	2.59	56.11	0.323135
12	59	2	28	22	0.0602566	0.032	1.931	60.76	0.27562
12	59	2	28	23	0.0602566	0.045	2.2	59.67	0.288779
12	60	2	29	0	0.0602566	0.024	1.83	60.31	0.276771
12	60	2	29	1	0.0602566	0.045	1.66	60.5	0.272108
12	60	2	29	2	0.0602566	0.039	1.143	62.66	0.247839
12	60	2	29	3	0.0602566	0.062	0.691	69.09	0.198572
12	60	2	29	4	0.0607525	0.033	0.321	72.82	0.16999
12	60	2	29	5	0.0607525	0.035	0.421	70.03	0.188804
12	60	2	29	6	0.0607525	0.039	-0.323	70.9	0.173665
12	60	2	29	7	0.0607525	0.034	-0.029	69.66	0.184987
12	60	2	29	8	0.0607525	38.73	-0.701	73.95	0.151226
12	60	2	29	9	0.0607525	281.5	2.227	66.82	0.238041
12	60	2	29	10	0.0607525	576	4.566	45.53	0.461095
12	60	2	29	11	0.0612481	875	4.736	44.77	0.473126
12	60	2	29	12	0.0607525	1122	5.608	41.25	0.534819
12	60	2	29	13	0.0607525	1243	5.694	39.95	0.549928
12	60	2	29	14	0.0607525	1264	6.444	35.16	0.625422
12	60	2	29	15	0.0607525	937	6.705	33.38	0.654252
12	60	2	29	16	0.0607525	892	7.104	33.02	0.676073
12	60	2	29	17	0.0607525	549.6	7.107	31.47	0.691861
12	60	2	29	18	0.0607525	179.1	6.428	32.75	0.647952
12	60	2	29	19	0.0612481	7.137	5.091	34.57	0.574577
12	60	2	29	20	0.0612481	0.035	4.229	37.49	0.516791
12	60	2	29	21	0.0612481	0.051	3.907	40.92	0.477495
12	60	2	29	22	0.0612481	0.031	3.022	45.14	0.416496
12	60	2	29	23	0.0612481	0.038	2.625	48.63	0.37915
12	61	3	1	0	0.0612481	0.033	2.154	50.88	0.350565
12	61	3	1	1	0.0617432	0.059	1.59	54.67	0.310704
12	61	3	1	2	0.0617432	0.037	1.335	48.53	0.346381
12	61	3	1	3	0.0617432	0.053	0.899	47.86	0.340032
12	61	3	1	4	0.062238	0.042	0.632	48.87	0.327069
12	61	3	1	5	0.062238	0.03	1.587	49.05	0.34915
12	61	3	1	6	0.062238	0.029	1.021	50.61	0.324947
12	61	3	1	7	0.062238	0.029	0.829	54.35	0.296205
12	61	3	1	8	0.062238	23.49	0.956	54.5	0.297953
12	61	3	1	9	0.062238	174.9	1.763	52.19	0.331796
12	61	3	1	10	0.0627324	278.5	2.086	49.56	0.358239
12	61	3	1	11	0.0627324	483.5	3.249	44.37	0.429194
12	61	3	1	12	0.062238	709.4	3.785	42.13	0.463711
12	61	3	1	13	0.062238	1052	4.686	40.2	0.510485
12	61	3	1	14	0.062238	1137	6.075	36.39	0.598115
12	61	3	1	15	0.062238	1133	6.624	32.18	0.662333
12	61	3	1	16	0.062238	861	6.854	29.39	0.700581
12	61	3	1	17	0.0627324	541.6	6.868	27.54	0.719628
12	61	3	1	18	0.0627324	195.1	6.284	30.6	0.662054
12	61	3	1	19	0.0632263	10.59	4.252	36.93	0.522264
12	61	3	1	20	0.0642131	0.034	2.507	51.29	0.356508
12	61	3	1	21	0.0666731	0.023	2.806	55.33	0.333971
12	61	3	1	22	0.0739941	0.041	2.191	66.93	0.236642
12	61	3	1	23	0.0812271	0.027	2.204	75.33	0.176698
12	62	3	2	0	0.0860006	0.05	2.205	76.67	0.167112
12	62	3	2	1	0.0888462	0.038	0.207	81	0.117851
12	62	3	2	2	0.0893191	0.022	1.211	82.4	0.117391
12	62	3	2	3	0.0893191	0.042	1.431	88	0.0813168
12	62	3	2	4	0.0888462	0.019	1.458	85.7	0.0970907
12	62	3	2	5	0.0888462	0.018	1.048	83.8	0.106791
12	62	3	2	6	0.0883729	0.017	0.455	84.9	0.0953612
12	62	3	2	7	0.0878992	0.024	-0.278	88.5	0.068856
12	62	3	2	8	0.0878992	62.38	0.847	82.1	0.116297
12	62	3	2	9	0.0869507	295.4	2.066	74.92	0.177871
12	62	3	2	10	0.0869507	488.9	2.469	70.39	0.216129
12	62	3	2	11	0.0864758	583.1	2.787	65.57	0.257065
12	62	3	2	12	0.0860006	701.3	2.792	63.3	0.274111
12	62	3	2	13	0.085525	954	3.125	58.67	0.316078
12	62	3	2	14	0.085049	359.4	2.744	59.93	0.298262
12	62	3	2	15	0.0845726	299.8	2.476	65.41	0.252605
12	62	3	2	16	0.0845726	214.7	2.272	68.02	0.23017
12	62	3	2	17	0.0845726	145.6	2.038	74.15	0.182965
12	62	3	2	18	0.0845726	81.8	1.136	92.3	0.0510818
12	62	3	2	19	0.085049	6.484	0.99	94.4	0.0367612
12	62	3	2	20	0.085525	0.019	0.857	94.6	0.0351095
12	62	3	2	21	0.0860006	0.019	0.724	94.2	0.0373492
12	62	3	2	22	0.0864758	0.029	0.708	93.5	0.0418086
12	62	3	2	23	0.0864758	0.037	0.95	87.9	0.0792015
12	63	3	3	0	0.0869507	0.029	1.039	86.6	0.0882759
12	63	3	3	1	0.0869507	0.031	1.085	86.7	0.0879082
12	63	3	3	2	0.0869507	0.025	1.019	85.7	0.0940689
12	63	3	3	3	0.0869507	0.029	1.022	86.7	0.0875096
12	63	3	3	4	0.0869507	0.045	0.962	87.5	0.0818906
12	63	3	3	5	0.0869507	0.019	0.817	87.8	0.0790925
12	63	3	3	6	0.0864758	0.033	0.766	88.1	0.0768636
12	63	3	3	7	0.0864758	0.04	0.788	90	0.0646941
12	63	3	3	8	0.0860006	31.3	0.788	90	0.0646941
12	63	3	3	9	0.0860006	246.8	1.068	87.8	0.0805389
12	63	3	3	10	0.0860006	451.4	1.447	83.4	0.112618
12	63	3	3	11	0.0860006	589.7	1.577	79.86	0.137916
12	63	3	3	12	0.085525	513.5	1.476	80	0.135967
12	63	3	3	13	0.085525	696.1	1.879	77.24	0.159271
12	63	3	3	14	0.085525	786.3	2.323	76.31	0.171126
12	63	3	3	15	0.085525	397.2	2.479	73.24	0.195466
12	63	3	3	16	0.085525	388.3	2.351	72.45	0.199407
12	63	3	3	17	0.085525	347.7	2.426	71.74	0.205644
12	63	3	3	18	0.085525	138.5	1.85	75.27	0.172697
12	63	3	3	19	0.0860006	10.22	1.187	82.6	0.115857
12	63	3	3	20	0.0869507	0.046	0.784	85.2	0.0957195
12	63	3	3	21	0.0874251	0.037	0.739	82.8	0.11088
12	63	3	3	22	0.0878992	0.051	0.735	82.8	0.110848
12	63	3	3	23	0.0883729	0.062	1.04	81.8	0.119906
12	64	3	4	0	0.0883729	0.07	1.019	81.7	0.120382
12	64	3	4	1	0.0888462	0.063	0.689	84.2	0.101487
12	64	3	4	2	0.0888462	0.027	0.409	86.6	0.0843434
12	64	3	4	3	0.0893191	0.029	0.62	84.2	0.100982
12	64	3	4	4	0.0893191	0.027	0.409	84.6	0.0969319
12	64	3	4	5	0.0893191	0.025	0.132	86.6	0.0826639
12	64	3	4	6	0.0893191	0.046	0.368	86.3	0.0859756
12	64	3	4	7	0.0893191	0.045	0.357	87.7	0.077128
12	64	3	4	8	0.0893191	34.08	0.393	88.1	0.0748151
12	64	3	4	9	0.0893191	268.6	0.852	85.4	0.0948913
12	64	3	4	10	0.0893191	615.7	1.401	82.3	0.119684
12	64	3	4	11	0.0893191	624.4	2.028	75.38	0.174134
12	64	3	4	12	0.0888462	596.2	2.218	71.23	0.20627
12	64	3	4	13	0.0888462	719.6	2.777	65.73	0.255689
12	64	3	4	14	0.0888462	543.9	3.407	62.52	0.292416
12	64	3	4	15	0.0888462	729.4	3.804	62.41	0.301612
12	64	3	4	16	0.0888462	338.4	3.95	65.13	0.28268
12	64	3	4	17	0.0883729	135.3	3.368	70.52	0.229367
12	64	3	4	18	0.0888462	20.41	2.759	75.94	0.179282
12	64	3	4	19	0.0893191	3.277	2.3	79.98	0.144379
12	64	3	4	20	0.0897916	0.065	1.937	78.47	0.151291
12	64	3	4	21	0.0902638	0.058	1.16	85.5	0.0963595
12	64	3	4	22	0.0907355	0.047	0.817	89.8	0.0661265
12	64	3	4	23	0.0912069	0.058	0.752	88.9	0.0716238
12	65	3	5	0	0.0916779	0.056	0.419	89.1	0.0686574
12	65	3	5	1	0.0916779	0.056	0.176	89.9	0.0625059
12	65	3	5	2	0.0921485	0.048	0.143	92	0.049391
12	65	3	5	3	0.0921485	0.043	-0.328	87.7	0.0733777
12	65	3	5	4	0.0921485	0.058	-0.448	86	0.0827909
12	65	3	5	5	0.0926188	0.022	-0.893	89.2	0.0618205
12	65	3	5	6	0.0926188	0.039	-1.101	90.2	0.0552466
12	65	3	5	7	0.0926188	0.055	-1.585	88.1	0.0647373
12	65	3	5	8	0.0926188	52.41	-1.503	86.3	0.0749815
12	65	3	5	9	0.0926188	313.5	-0.57	69.57	0.178354
12	65	3	5	10	0.0926188	741.3	-0.496	64.93	0.206665
12	65	3	5	11	0.0926188	906	-0.374	62.97	0.220169
12	65	3	5	12	0.0930886	1410	0.028	60.97	0.23896
12	65	3	5	13	0.0930886	1456	0.668	59.92	0.257053
12	65	3	5	14	0.0930886	1314	0.969	50.12	0.326941
12	65	3	5	15	0.0935581	930	1.663	40.99	0.406596
12	65	3	5	16	0.0935581	813	1.97	32.85	0.472977
12	65	3	5	17	0.0940271	698.5	2.041	31.49	0.485014
12	65	3	5	18	0.0944958	292.1	1.757	32.28	0.469767
12	65	3	5	19	0.0949642	16.76	0.998	38.58	0.403425
12	65	3	5	20	0.0949642	0.008	0.015	54.42	0.278798
12	65	3	5	21	0.0949642	0.013	-1.035	60.88	0.221607
12	65	3	5	22	0.0949642	0.017	-1.492	61.05	0.21335
12	65	3	5	23	0.0954321	0.022	-1.7	62.12	0.20433
12	66	3	6	0	0.0954321	0.022	-2.913	72.77	0.134238
12	66	3	6	1	0.0954321	0.032	-2.475	70.14	0.152083
12	66	3	6	2	0.0958997	0.025	-2.767	72.68	0.136155
12	66	3	6	3	0.0958997	0.026	-2.811	73.79	0.130196
12	66	3	6	4	0.0958997	0.016	-3.315	78.65	0.102136
12	66	3	6	5	0.0963668	0.013	-4.339	84.2	0.0699845
12	66	3	6	6	0.0963668	0.026	-5.158	84.7	0.0636916
12	66	3	6	7	0.0963668	0.078	-5.016	85.3	0.061858
12	66	3	6	8	0.0963668	62.61	-3.95	83.7	0.0743479
12	66	3	6	9	0.0963668	276.2	-2.347	83.6	0.0843263
12	66	3	6	10	0.0963668	560.9	-0.35	74.57	0.151464
12	66	3	6	11	0.0963668	823	0.819	58.2	0.271028
12	66	3	6	12	0.0958997	969	1.529	45.02	0.3752
12	66	3	6	13	0.0958997	1164	1.992	39.72	0.425256
12	66	3	6	14	0.0958997	1175	2.677	38.47	0.455822
12	66	3	6	15	0.0963668	1095	3.397	35.25	0.504817
12	66	3	6	16	0.0963668	1034	3.78	33.78	0.530433
12	66	3	6	17	0.0963668	630.6	3.265	37.49	0.482821
12	66	3	6	18	0.0963668	287.9	2.945	39.18	0.459228
12	66	3	6	19	0.0963668	19.33	1.862	47.07	0.369944
12	66	3	6	20	0.0963668	0.009	0.546	57.54	0.269922
12	66	3	6	21	0.0963668	0.027	1.04	56.68	0.285402
12	66	3	6	22	0.0963668	0.015	0.71	60.04	0.257064
12	66	3	6	23	0.0963668	0.018	-0.486	65.77	0.201863
12	67	3	7	0	0.0963668	0.019	-0.678	69.73	0.17602
12	67	3	7	1	0.0968336	0.04	-0.917	67.42	0.186164
12	67	3	7	2	0.0968336	0.022	-1.174	66.81	0.186105
12	67	3	7	3	0.0968336	0.013	-1.176	61.56	0.215511
12	67	3	7	4	0.0968336	0.013	-2.073	63.92	0.189326
12	67	3	7	5	0.0973	0.019	-2.157	64.54	0.184918
12	67	3	7	6	0.0973	0.021	-2.252	65.1	0.18072
12	67	3	7	7	0.0968336	0.102	-2.006	63.75	0.191164
12	67	3	7	8	0.0973	78.9	-1.69	64.34	0.192497
12	67	3	7	9	0.0973	377.7	-0.893	64.29	0.204409
12	67	3	7	10	0.0973	697.9	0.463	54.02	0.290546
12	67	3	7	11	0.0968336	914	1.287	48.4	0.346058
12	67	3	7	12	0.0968336	1148	2.329	38.34	0.445596
12	67	3	7	13	0.0968336	1364	2.967	35.23	0.489817
12	67	3	7	14	0.0968336	1060	3.005	32.78	0.509718
12	67	3	7	15	0.0968336	973	3.312	31.42	0.53147
12	67	3	7	16	0.0968336	801	3.402	30.09	0.545239
12	67	3	7	17	0.0968336	392	3.003	30.99	0.523217
12	67	3	7	18	0.0973	147.7	2.763	30.46	0.518322
12	67	3	7	19	0.0973	9.93	2.262	32.46	0.48576
12	67	3	7	20	0.0973	0.043	1.682	37.72	0.429713
12	67	3	7	21	0.0973	0.057	1.395	39.15	0.411278
12	67	3	7	22	0.0973	0.064	0.915	44.25	0.363995
12	67	3	7	23	0.0973	0.057	0.864	45.94	0.351663
12	68	3	8	0	0.0973	0.057	1.017	44.07	0.367869
12	68	3	8	1	0.0973	0.057	0.82	46.74	0.345359
12	68	3	8	2	0.0973	0.045	0.453	49	0.322034
12	68	3	8	3	0.0973	0.055	0.072	58.72	0.253545
12	68	3	8	4	0.0973	0.071	-0.657	73.08	0.156781
12	68	3	8	5	0.0973	0.048	-1.277	85	0.0834742
12	68	3	8	6	0.0973	0.051	-1.573	88.6	0.0620722
12	68	3	8	7	0.0973	0.131	-1.786	84	0.0857598
12	68	3	8	8	0.0973	33.96	-1.946	81.6	0.0974639
12	68	3	8	9	0.0973	183.9	-1.381	74.17	0.142647
12	68	3	8	10	0.0973	396.1	-1.089	78.98	0.118603
12	68	3	8	11	0.0973	948	-0.139	78.65	0.129135
12	68	3	8	12	0.0973	892	0.227	80.2	0.122991
12	68	3	8	13	0.0973	870	0.907	70.85	0.190212
12	68	3	8	14	0.0973	580.3	1.353	65.22	0.234365
12	68	3	8	15	0.0973	557.3	1.789	61.59	0.267059
12	68	3	8	16	0.0973	332.5	1.417	67.79	0.218048
12	68	3	8	17	0.0973	278.4	1.092	78.2	0.144163
12	68	3	8	18	0.0977661	159.6	1.149	75.93	0.15983
12	68	3	8	19	0.0977661	14.78	0.982	76.61	0.153455
12	68	3	8	20	0.0977661	0.041	0.626	80.5	0.124684
12	68	3	8	21	0.0977661	0.057	0.412	84	0.10073
12	68	3	8	22	0.0977661	0.026	0.01	91.2	0.053807
12	68	3	8	23	0.0977661	0.048	-0.136	93.7	0.0381136
12	69	3	9	0	0.0977661	0.042	-0.212	90.2	0.0589603
12	69	3	9	1	0.0973	0.038	-0.51	87.2	0.0753523
12	69	3	9	2	0.0973	0.024	-0.994	87.4	0.0715917
12	69	3	9	3	0.0977661	0.087	0.139	87.4	0.0777683
12	69	3	9	4	0.0977661	0.075	0.497	84.1	0.10072
12	69	3	9	5	0.0977661	0.043	0.158	84.5	0.0957995
12	69	3	9	6	0.0977661	0.037	-0.179	86.5	0.0814166
12	69	3	9	7	0.0977661	0.183	-1.057	89.6	0.0588189
12	69	3	9	8	0.0977661	77.91	-0.808	90.1	0.0570231
12	69	3	9	9	0.0977661	333.8	0.681	89	0.0706149
12	69	3	9	10	0.0977661	610.5	1.374	80.7	0.130249
12	69	3	9	11	0.0977661	670	1.655	73.25	0.184209
12	69	3	9	12	0.0977661	1023	2.301	61.2	0.279835
12	69	3	9	13	0.0977661	1293	3.155	50.12	0.382277
12	69	3	9	14	0.0977661	1329	4.006	42.09	0.471313
12	69	3	9	15	0.0977661	1089	4.452	33.13	0.561557
12	69	3	9	16	0.0977661	915	4.963	27.25	0.633176
12	69	3	9	17	0.0977661	581.5	4.927	26.36	0.639313
12	69	3	9	18	0.0982317	294.6	4.81	26.46	0.633246
12	69	3	9	19	0.0982317	19.19	3.606	33.58	0.525542
12	69	3	9	20	0.098697	0.054	2.948	39.67	0.455625
12	69	3	9	21	0.098697	0.04	2.198	46.06	0.386177
12	69	3	9	22	0.098697	0.03	0.995	54.09	0.301485
12	69	3	9	23	0.098697	0.033	1.046	54.22	0.30174
12	70	3	10	0	0.098697	0.035	-0.711	67.44	0.18888
12	70	3	10	1	0.098697	0.033	-0.058	69.74	0.18411
12	70	3	10	2	0.098697	0.031	-0.316	68.52	0.187964
12	70	3	10	3	0.0982317	0.039	-0.04	62.47	0.228642
12	70	3	10	4	0.098697	0.027	-0.625	59.21	0.238116
12	70	3	10	5	0.098697	0.037	-1.225	57.98	0.234735
12	70	3	10	6	0.098697	0.035	-1.593	59.81	0.218509
12	70	3	10	7	0.098697	0.317	-1.513	58.36	0.227732
12	70	3	10	8	0.098697	93.2	-1.493	61.06	0.21328
12	70	3	10	9	0.098697	377.2	1.864	53.29	0.326518
12	70	3	10	10	0.0982317	708.2	2.38	30.32	0.50539
12	70	3	10	11	0.0982317	1055	2.77	30.06	0.521563
12	70	3	10	12	0.0982317	1256	3.259	27.72	0.558046
12	70	3	10	13	0.0982317	1396	3.632	26.49	0.58271
12	70	3	10	14	0.0982317	1424	4.297	24.37	0.628252
12	70	3	10	15	0.0982317	1290	4.327	24.16	0.631324
12	70	3	10	16	0.0982317	1006	4.46	23.16	0.645645
12	70	3	10	17	0.098697	692.7	4.196	23.72	0.629172
12	70	3	10	18	0.098697	262.4	3.626	26.07	0.585791
12	70	3	10	19	0.0991619	21.32	2.411	30.9	0.502292
12	70	3	10	20	0.0991619	0.039	1.636	34.07	0.453397
12	70	3	10	21	0.0991619	0.054	1.146	37.1	0.417579
12	70	3	10	22	0.0996264	0.038	0.73	40.97	0.380291
12	70	3	10	23	0.0996264	0.034	-1.046	49.44	0.286181
12	71	3	11	0	0.0991619	0.032	-1.439	50.54	0.271979
12	71	3	11	1	0.0991619	0.022	-2.156	50.62	0.257527
12	71	3	11	2	0.0991619	0.035	-2.356	49.73	0.258308
12	71	3	11	3	0.0991619	0.05	-2.909	50.9	0.242124
12	71	3	11	4	0.098697	0.04	-3.413	53.55	0.220587
12	71	3	11	5	0.098697	0.04	-3.726	55.21	0.207767
12	71	3	11	6	0.098697	0.039	-4.079	56.53	0.19636
12	71	3	11	7	0.0991619	0.415	-4.366	57.81	0.186496
12	71	3	11	8	0.0991619	93.8	-4	54.99	0.204529
12	71	3	11	9	0.098697	290.8	-2.868	49.25	0.251027
12	71	3	11	10	0.098697	527.1	-1.994	46	0.285021
12	71	3	11	11	0.098697	760.9	-0.108	40.85	0.358576
12	71	3	11	12	0.098697	982	1.097	48.82	0.338575
12	71	3	11	13	0.098697	1105	2.659	42.4	0.426162
12	71	3	11	14	0.098697	1186	3.472	40.54	0.466039
12	71	3	11	15	0.098697	707.7	4.243	38.09	0.512334
12	71	3	11	16	0.098697	637.8	4.72	37.22	0.537201
12	71	3	11	17	0.098697	599.5	4.996	40.35	0.520359
12	71	3	11	18	0.098697	237.5	4.629	39.7	0.512704
12	71	3	11	19	0.0991619	17.79	3.473	32.98	0.52533
12	71	3	11	20	0.0991619	0.046	2.198	35.62	0.460921
12	71	3	11	21	0.0991619	0.049	2.126	34.37	0.467458
12	71	3	11	22	0.0996264	0.055	1.798	39.73	0.419318
12	71	3	11	23	0.0996264	0.049	1.073	56.53	0.287073
12	72	3	12	0	0.0996264	0.051	0.864	65.16	0.226636
12	72	3	12	1	0.0996264	0.046	0.998	69.77	0.19856
12	72	3	12	2	0.0996264	0.048	0.947	69.37	0.200448
12	72	3	12	3	0.0996264	0.043	0.623	68.56	0.200985
12	72	3	12	4	0.0996264	0.047	0.375	71.13	0.181268
12	72	3	12	5	0.0996264	0.042	0.458	68.62	0.198218
12	72	3	12	6	0.0991619	0.033	-0.359	76.84	0.137853
12	72	3	12	7	0.0991619	0.468	-0.575	79.14	0.122219
12	72	3	12	8	0.0991619	94	-0.199	78.67	0.128451
12	72	3	12	9	0.098697	330.9	1.462	64.99	0.237771
12	72	3	12	10	0.098697	716.4	2	60.4	0.279526
12	72	3	12	11	0.0991619	1050	2.59	56.89	0.317393
12	72	3	12	12	0.0991619	1318	3.508	47.76	0.410493
12	72	3	12	13	0.0991619	1559	4.458	40.74	0.49786
12	72	3	12	14		978	4.383	39.23	0.507867
12	72	3	12	15	0.0996264	938	4.985	35.83	0.559359
12	72	3	12	16	0.0996264	945	5.475	30.91	0.623161
12	72	3	12	17	0.0996264	563	5.511	28.44	0.647057
12	72	3	12	18	0.100091	296.8	5.525	24.92	0.679546
12	72	3	12	19	0.100091	26.47	4.201	27.32	0.599689
12	72	3	12	20	0.100554	0.027	2.353	32	0.492255
12	72	3	12	21	0.100554	0.026	1.096	38.76	0.405096
12	72	3	12	22	0.101018	0.039	0.764	42.46	0.371605
12	72	3	12	23	0.101018	0.033	2.078	39.3	0.430862
12	73	3	13	0	0.101018	0.061	2.049	36.38	0.450653
12	73	3	13	1	0.101018	0.025	-0.371	44.93	0.3275
12	73	3	13	2	0.101018	0.021	-0.212	42.96	0.343174
12	73	3	13	3	0.100554	0.033	0.125	45.18	0.33801
12	73	3	13	4	0.100091	0.032	0.125	43.72	0.347012
12	73	3	13	5	0.100091	0.032	-0.219	43.57	0.339331
12	73	3	13	6	0.100091	0.037	0.45	40.47	0.375814
12	73	3	13	7	0.100091	0.816	1.559	33.66	0.453701
12	73	3	13	8	0.100091	110.4	1.244	35.81	0.429163
12	73	3	13	9	0.100091	421.5	5.495	24.15	0.685085
12	73	3	13	10	0.100091	774.4	5.855	21.12	0.730481
12	73	3	13	11	0.100091	1092	6.64	18.52	0.796614
12	73	3	13	12	0.100091	1327	6.93	18.78	0.810072
12	73	3	13	13	0.100091	1449	7.747	18.07	0.864172
12	73	3	13	14	0.100091	1458	8.74	18.67	0.917744
12	73	3	13	15	0.100554	1307	9.53	18.25	0.972996
12	73	3	13	16	0.100554	1057	10.35	17.25	1.04056
12	73	3	13	17	0.101018	730.9	10.2	17.16	1.0313
12	73	3	13	18	0.101018	330.8	9.63	15.63	1.01095
12	73	3	13	19	0.101018	32.35	7.699	18.61	0.855668
12	73	3	13	20	0.101481	0.003	3.941	24.69	0.610128
12	73	3	13	21	0.101481	0.003	4.983	23.42	0.667442
12	73	3	13	22	0.101481	0.019	4.297	24.91	0.623766
12	73	3	13	23	0.101481	0.016	2.86	28.49	0.536694
12	74	3	14	0	0.101943	0.008	0.826	36.46	0.412197
12	74	3	14	1	0.101481	0.014	0.694	39.12	0.391189
12	74	3	14	2	0.101481	0.022	0.032	41.75	0.356737
12	74	3	14	3	0.101481	0.03	0.311	40.57	0.371419
12	74	3	14	4	0.101018	0.01	0.343	39.57	0.378547
12	74	3	14	5	0.101018	0.027	0.986	39.45	0.397366
12	74	3	14	6	0.101018	0.024	0.329	40.37	0.373156
12	74	3	14	7	0.101018	0.712	0.488	40.28	0.378054
12	74	3	14	8	0.100554	104.2	0.505	42.92	0.361787
12	74	3	14	9	0.100554	370.7	2.135	37.03	0.448801
12	74	3	14	10	0.100554	675.3	3.356	34.77	0.507086
12	74	3	14	11	0.101018	962	4.996	32.99	0.584564
12	74	3	14	12	0.101018	1045	6.983	34.62	0.654465
12	74	3	14	13	0.101018	1155	8.41	32.54	0.744392
12	74	3	14	14	0.101018	1245	10.97	27.87	0.945284
12	74	3	14	15	0.101018	978	11.46	27.2	0.985595
12	74	3	14	16	0.101018	673.7	11.55	27.41	0.988625
12	74	3	14	17	0.101481	642.9	11.87	25.71	1.0334
12	74	3	14	18	0.101481	203.3	10.93	30.46	0.90892
12	74	3	14	19	0.101481	20.32	9.71	36.06	0.770283
12	74	3	14	20	0.101481	0.036	8.34	37.34	0.688148
12	74	3	14	21	0.101943	0.014	7.545	39.98	0.624397
12	74	3	14	22	0.101943	0.016	6.462	45.67	0.524697
12	74	3	14	23	0.101943	0.016	6.445	50.02	0.482121
12	75	3	15	0	0.101943	0.022	6.157	52.73	0.447
12	75	3	15	1	0.101943	0.017	4.219	62.3	0.31146
12	75	3	15	2	0.101943	0.016	3.721	65.76	0.273129
12	75	3	15	3	0.101943	0.021	3.45	68.76	0.244474
12	75	3	15	4	0.101943	0.022	4.329	65.99	0.283153
12	75	3	15	5	0.101943	0.038	4.12	63.85	0.296583
12	75	3	15	6	0.101943	0.013	3.917	64.42	0.287766
12	75	3	15	7	0.101943	0.233	4.219	64.26	0.295267
12	75	3	15	8	0.101481	33.99	3.927	70.42	0.239408
12	75	3	15	9	0.101481	160.2	4.357	72.28	0.231239
12	75	3	15	10	0.101481	447.3	5.523	64.34	0.322713
12	75	3	15	11	0.101481	666	6.882	47.7	0.519912
12	75	3	15	12	0.101481	773.2	7.511	34.42	0.680655
12	75	3	15	13	0.101481	900	8.42	23.8	0.841405
12	75	3	15	14	0.101481	1038	8.64	26.99	0.818299
12	75	3	15	15	0.101943	983	9.26	30.27	0.81498
12	75	3	15	16	0.101943	780	9.78	24.61	0.9125
12	75	3	15	17	0.101943	467.7	9.48	19.31	0.957154
12	75	3	15	18	0.101943	200.1	9.22	20.41	0.927714
12	75	3	15	19	0.102405	24.09	8.22	18.37	0.8892
12	75	3	15	20	0.102405	0.016	6.684	18.51	0.799129
12	75	3	15	21	0.102405	0.017	5.851	22.34	0.718984
12	75	3	15	22	0.102405	0.016	4.262	27.16	0.60359
12	75	3	15	23	0.102405	0.025	4.431	27.63	0.606851
12	76	3	16	0	0.102405	0.013	3.001	34.59	0.495852
12	76	3	16	1	0.102405	0.017	2.837	43.41	0.424023
12	76	3	16	2	0.102405	0.011	2.357	40.71	0.429326
12	76	3	16	3	0.102405	0.033	3.893	30.14	0.564064
12	76	3	16	4	0.102405	0.017	3.224	33.05	0.515615
12	76	3	16	5	0.102405	0.019	3.034	33.84	0.502714
12	76	3	16	6	0.102405	0.023	3.004	35.05	0.49247
12	76	3	16	7	0.102405	1.251	2.498	36.62	0.46358
12	76	3	16	8	0.101943	120.5	3.311	32.27	0.524846
12	76	3	16	9	0.101943	390.5	4.781	25.55	0.639784
12	76	3	16	10	0.101943	644.1	5.469	22.77	0.69629
12	76	3	16	11	0.101943	1033	7.089	19.09	0.815838
12	76	3	16	12	0.101943	1297	8.69	14.68	0.959514
12	76	3	16	13	0.101943	1288	9.6	12.27	1.0491
12	76	3	16	14	0.101943	1196	10.43	11.52	1.11857
12	76	3	16	15	0.101943	1108	10.72	11.07	1.14622
12	76	3	16	16	0.102405	940	11.14	10.65	1.18426
12	76	3	16	17	0.102405	605.2	11.22	8.74	1.21601
12	76	3	16	18	0.102405	206.5	10.59	10.43	1.14451
12	76	3	16	19	0.102405	27.87	9.13	14.67	0.9886
12	76	3	16	20	0.102867	0.013	6.19	20.25	0.755864
12	76	3	16	21	0.102867	0.01	6.328	22.3	0.743489
12	76	3	16	22	0.103329	0.017	6.288	27.75	0.689432
12	76	3	16	23	0.103329	0.024	6.287	31.26	0.655893
12	77	3	17	0	0.103329	0.014	6.631	28.95	0.694212
12	77	3	17	1	0.103329	0.023	5.668	31.44	0.626729
12	77	3	17	2	0.102867	0.019	6.34	29.21	0.67793
12	77	3	17	3	0.102867	0.025	6.167	30.4	0.658615
12	77	3	17	4	0.102867	0.021	5.704	39.23	0.556908
12	77	3	17	5	0.102867	0.041	6.314	43.56	0.539536
12	77	3	17	6	0.102867	0.014	6.146	44.04	0.528773
12	77	3	17	7	0.102867	1.486	4.772	49.28	0.435586
12	77	3	17	8	0.102405	29.41	5.081	47.54	0.460359
12	77	3	17	9	0.102405	334.6	6.375	42.5	0.551989
12	77	3	17	10	0.102405	707.4	8.03	37.25	0.67476
12	77	3	17	11	0.102405	989	9.75	31.83	0.823451
12	77	3	17	12	0.102405	1293	11.14	27.43	0.961853
12	77	3	17	13	0.102405	1441	12.43	22.35	1.12073
12	77	3	17	14	0.102405	1439	13.15	16.71	1.2602
12	77	3	17	15	0.102867	1274	13.88	12.93	1.38156
12	77	3	17	16	0.102867	911	13.44	12.78	1.34487
12	77	3	17	17	0.103329	232.6	11.39	15.04	1.1449
12	77	3	17	18	0.103329	104.3	9	18.75	0.933105
12	77	3	17	19	0.10379	18.5	7.819	21.99	0.826877
12	77	3	17	20	0.10379	0.017	6.457	24.83	0.725712
12	77	3	17	21	0.10379	0.026	5.543	28.92	0.644148
12	77	3	17	22	0.10379	0.022	4.087	37.93	0.508057
12	77	3	17	23	0.10379	0.029	2.581	50.22	0.366265
12	78	3	18	0	0.10379	0.03	1.546	58.98	0.280275
12	78	3	18	1	0.10379	0.038	1.065	62.45	0.247835
12	78	3	18	2	0.10379	0.042	0.821	63.82	0.234622
12	78	3	18	3	0.10379	0.042	-0.194	67.53	0.195608
12	78	3	18	4	0.10379	0.037	-0.036	69.33	0.186903
12	78	3	18	5	0.10379	0.025	-1.346	75.29	0.136813
12	78	3	18	6	0.103329	0.03	-0.419	71.8	0.167118
12	78	3	18	7	0.103329	2.222	-0.087	68.29	0.192525
12	78	3	18	8	0.103329	114.8	-0.963	76	0.136676
12	78	3	18	9	0.103329	379.2	0.66	65.29	0.222484
12	78	3	18	10	0.102867	512.6	1.666	52.88	0.32474
12	78	3	18	11	0.102867	669	2.528	46.17	0.394571
12	78	3	18	12	0.102867	929	4.168	37.6	0.513675
12	78	3	18	13	0.102867	1075	5.17	32.18	0.598855
12	78	3	18	14	0.102867	513.7	5.042	30.39	0.609198
12	78	3	18	15	0.102867	350.2	4.552	29.95	0.5924
12	78	3	18	16	0.102867	222	4.363	32.63	0.562235
12	78	3	18	17	0.102867	108.9	4.281	33.91	0.548387
12	78	3	18	18	0.102867	47.12	3.972	35.64	0.522555
12	78	3	18	19	0.103329	16.05	3.496	39.98	0.471227
12	78	3	18	20	0.103329	0.063	3.122	41.39	0.448134
12	78	3	18	21	0.103329	0.057	3.048	39.48	0.460315
12	78	3	18	22	0.103329	0.049	2.746	41.95	0.432158
12	78	3	18	23	0.102867	0.039	1.456	48.55	0.349273
12	79	3	19	0	0.103329	0.03	1.51	49.43	0.344634
12	79	3	19	1	0.102867	0.041	0.268	55.71	0.275936
12	79	3	19	2	0.102867	0.033	0.404	56.89	0.271248
12	79	3	19	3	0.102867	0.051	0.863	56.14	0.285291
12	79	3	19	4	0.102867	0.065	2.602	49.6	0.371382
12	79	3	19	5	0.102867	0.066	2.383	49.12	0.369112
12	79	3	19	6	0.102405	0.04	2.139	48.02	0.370579
12	79	3	19	7	0.102405	1.916	2.445	45.31	0.39851
12	79	3	19	8	0.102405	105.8	1.692	51.49	0.334944
12	79	3	19	9	0.102405	162.4	3.377	45.43	0.424848
12	79	3	19	10	0.102405	281.6	4.567	36.28	0.539435
12	79	3	19	11	0.102405	418	4.91	37	0.546292
12	79	3	19	12	0.102405	796.4	5.781	34.07	0.607431
12	79	3	19	13	0.102405	1275	7.926	28.08	0.767907
12	79	3	19	14	0.102405	1354	9.6	25.97	0.885269
12	79	3	19	15	0.102405	1237	10.74	22.46	1.00075
12	79	3	19	16	0.102405	1002	11.55	20.53	1.08233
12	79	3	19	17	0.102405	593.6	11.36	16.36	1.12487
12	79	3	19	18	0.102867	251.7	10.26	17.55	1.03057
12	79	3	19	19	0.102867	36.11	8.76	19.52	0.909383
12	79	3	19	20	0.103329	0.017	6.346	25.92	0.709731
12	79	3	19	21	0.103329	0.017	4.957	30.85	0.601592
12	79	3	19	22	0.103329	0.041	4.368	31.9	0.568527
12	79	3	19	23	0.103329	0.024	4.608	31.63	0.580465
12	80	3	20	0	0.103329	0.026	4.139	32.72	0.552719
12	80	3	20	1	0.103329	0.033	3.035	36.36	0.4836
12	80	3	20	2	0.103329	0.04	1.79	40.91	0.410873
12	80	3	20	3	0.103329	0.041	1.785	41.89	0.403914
12	80	3	20	4	0.103329	0.045	0.734	46.99	0.341607
12	80	3	20	5	0.103329	0.04	0.557	48.49	0.327715
12	80	3	20	6	0.102867	0.049	0.411	48.54	0.323951
12	80	3	20	7	0.102867	2.794	0.709	46.33	0.345235
12	80	3	20	8	0.102867	118.6	1.195	45.28	0.364559
12	80	3	20	9	0.102405	354.9	3.106	40.31	0.455874
12	80	3	20	10	0.102405	619.1	4.174	35.45	0.531598
12	80	3	20	11	0.102405	920	5.414	26.33	0.661658
12	80	3	20	12	0.102405	1080	6.404	25.41	0.717484
12	80	3	20	13	0.102405	1125	7.69	20.1	0.839487
12	80	3	20	14	0.102405	968	8.83	18.08	0.930049
12	80	3	20	15	0.102867	714.2	7.871	18.08	0.871406
12	80	3	20	16	0.102867	765.3	10.24	16	1.04854
12	80	3	20	17	0.102867	412.6	10.02	17.29	1.01734
12	80	3	20	18	0.102867	238.1	9.97	19.05	0.992364
12	80	3	20	19	0.103329	25.15	8.82	23.56	0.867247
12	80	3	20	20	0.103329	0.018	7.963	29.24	0.757428
12	80	3	20	21	0.103329	0.017	7.201	33.29	0.677842
12	80	3	20	22	0.103329	0.006	6.046	38.05	0.581338
12	80	3	20	23	0.103329	0.019	5.071	42.95	0.500289
12	81	3	21	0	0.103329	0.032	6.659	47.79	0.511115
12	81	3	21	1	0.103329	0.027	5.757	55.99	0.404802
12	81	3	21	2	0.103329	0.029	5.638	57.84	0.384596
12	81	3	21	3	0.103329	0.013	5.194	58.49	0.367149
12	81	3	21	4	0.103329	0.019	4.95	61.55	0.334344
12	81	3	21	5	0.103329	0.027	4.642	62.34	0.320498
12	81	3	21	6	0.103329	0.034	4.64	63.6	0.309731
12	81	3	21	7	0.103329	0.468	5.063	67.64	0.283616
12	81	3	21	8	0.103329	17.93	4.599	73.03	0.228833
12	81	3	21	9	0.103329	92.7	4.777	75.58	0.209794
12	81	3	21	10	0.103329	158.1	5.14	72.64	0.241086
12	81	3	21	11	0.103329	415.8	5.944	59.43	0.378029
12	81	3	21	12	0.103329	492.8	6.507	41.8	0.563819
12	81	3	21	13	0.103329	548.3	7.55	41.85	0.60515
12	81	3	21	14	0.103329	512.6	8.05	38.36	0.663727
12	81	3	21	15	0.103329	243	7.774	51.03	0.517473
12	81	3	21	16	0.103329	130.1	7.264	56.97	0.439121
12	81	3	21	17	0.103329	69.56	6.387	63.06	0.354911
12	81	3	21	18	0.103329	62.38	5.226	67.03	0.292265
12	81	3	21	19	0.103329	5.862	4.422	72.17	0.233218
12	81	3	21	20	0.103329	0.04	3.965	75.25	0.200853
12	81	3	21	21	0.103329	0.047	3.396	85	0.116938
12	81	3	21	22	0.103329	0.034	3.043	90.5	0.0722314
12	81	3	21	23	0.103329	0.06	1.311	92.4	0.051058
12	82	3	22	0	0.103329	0.017	2.541	94.3	0.0418194
12	82	3	22	1	0.103329	0.024	2.653	94	0.0443729
12	82	3	22	2	0.103329	0.023	2.349	93.2	0.0492113
12	82	3	22	3	0.103329	0.027	2.262	92	0.0575374
12	82	3	22	4	0.103329	0.032	2.19	92.7	0.0522334
12	82	3	22	5	0.103329	0.022	2.367	88.1	0.0862308
12	82	3	22	6	0.103329	0.018	2.372	82.5	0.126855
12	82	3	22	7	0.103329	2.246	2.105	81.8	0.129437
12	82	3	22	8	0.103329	53.93	2.056	87.8	0.0864622
12	82	3	22	9	0.103329	160.4	1.688	88.1	0.0821416
12	82	3	22	10	0.103329	280.7	1.897	88.9	0.0777762
12	82	3	22	11	0.102867	402.4	2.101	86.2	0.0981166
12	82	3	22	12	0.102867	307.5	2.078	81.4	0.132027
12	82	3	22	13	0.102867	370.6	2.381	72.59	0.198819
12	82	3	22	14	0.102867	796	3.064	69.84	0.229658
12	82	3	22	15	0.102867	587.3	3.563	53.17	0.369415
12	82	3	22	16	0.102867	648.3	4.248	44.19	0.462016
12	82	3	22	17	0.103329	527.6	4.761	34.93	0.558395
12	82	3	22	18	0.103329	263.2	4.637	31.32	0.584282
12	82	3	22	19	0.103329	43.71	3.907	33.58	0.536818
12	82	3	22	20	0.103329	0.026	3.242	33.8	0.51049
12	82	3	22	21	0.103329	0.013	2.517	37.18	0.460106
12	82	3	22	22	0.103329	0.022	2.301	35.76	0.463314
12	82	3	22	23	0.103329	0.026	2.37	25.01	0.543515
12	83	3	23	0	0.103329	0.015	1.819	23.32	0.534292
12	83	3	23	1	0.103329	0.008	1.156	27.77	0.479865
12	83	3	23	2	0.103329	0.032	0.723	34.31	0.422983
12	83	3	23	3	0.102867	0.029	0.786	25.71	0.480543
12	83	3	23	4	0.102867	0.015	-0.074	25.4	0.453357
12	83	3	23	5	0.102405	0.024	-0.49	24.51	0.445053
12	83	3	23	6	0.102405	0.026	-0.989	27.97	0.409416
12	83	3	23	7	0.102405	7.135	-1.099	34.74	0.367952
12	83	3	23	8	0.102405	177.7	-0.136	37.49	0.378172
12	83	3	23	9	0.102405	505.5	0.469	32.55	0.4264
12	83	3	23	10	0.102405	846	0.804	28.35	0.46407
12	83	3	23	11	0.102405	1152	1.43	24.65	0.510565
12	83	3	23	12	0.102405	1376	2.568	21.33	0.578292
12	83	3	23	13	0.102405	1502	3.068	19.44	0.61361
12	83	3	23	14	0.102405	1499	3.762	16.48	0.66816
12	83	3	23	15	0.102867	1357	4.666	14.71	0.727063
12	83	3	23	16	0.102867	1110	5.255	12.61	0.776243
12	83	3	23	17	0.103329	780.1	5.592	12.01	0.800111
12	83	3	23	18	0.103329	410.7	5.52	11.92	0.796932
12	83	3	23	19	0.103329	66.57	4.57	13.55	0.732014
12	83	3	23	20	0.10379	0.022	3.063	17.58	0.627554
12	83	3	23	21	0.10379	0.024	1.451	21.64	0.531763
12	83	3	23	22	0.10379	0.026	-0.124	29.06	0.429547
12	83	3	23	23	0.10379	0.019	0.421	27.95	0.453898
12	84	3	24	0	0.10379	0.063	3.55	17.22	0.652404
12	84	3	24	1	0.10379	0.041	2.222	17.81	0.589439
12	84	3	24	2	0.10379	0.027	1.472	21.38	0.534334
12	84	3	24	3	0.10379	0.038	1.772	20.26	0.553744
12	84	3	24	4	0.103329	0.032	1.685	19.91	0.552715
12	84	3	24	5	0.103329	0.047	1.881	17.86	0.574884
12	84	3	24	6	0.103329	0.054	1.756	22.12	0.540208
12	84	3	24	7	0.102867	8.14	1.194	25.1	0.498968
[truncated: 50,608 more rows]
[truncated: 11 more columns]
